# Supplementary material for: Liver cancer from the perspective of single-cell sequencing: a review combined with bibliometric analysis
Source: J Cancer Res Clin Oncol. 2024 Jun 24;150(6):316. doi: 10.1007/s00432-024-05855-7 (PMC11194221; doi:10.1007/s00432-024-05855-7)
Supplement: Supplementary file 1 — Supplementary file1 (XLSX 1358 KB) [file 432_2024_5855_MOESM1_ESM.xlsx]

## Sheet: sheet
year	publication	publication
1997	2	2
2000	1	1
2002	1	1
2003	1	1
2005	2	2
2006	1	1
2011	2	2
2014	1	1
2016	5	5
2017	2	2
2018	7	7
2019	9	9
2020	31	31
2021	56	56
2022	101	101
2023	109	109
	331

## Sheet: sheet2
country	documents	citations	total link strength	citations/documents
china	210	4187	57	19.9381
usa	95	6176	127	65.0105
germany	32	1677	88	52.4062
france	15	904	41	60.2667
japan	14	140	24	10
spain	12	497	44	41.4167
england	11	273	30	24.8182
australia	10	183	18	18.3
canada	10	2170	31	217
switzerland	10	480	36	48
denmark	9	134	29	14.8889
italy	8	241	17	30.125
netherlands	8	68	13	8.5
south korea	8	70	6	8.75
belgium	6	80	30	13.3333
israel	6	161	30	26.8333
scotland	6	212	20	35.3333
austria	5	67	23	13.4
brazil	3	192	7	64
sweden	3	36	13	12
greece	2	39	5	19.5
singapore	2	32	4	16
thailand	2	26	2	13
croatia	1	4	4	4
czech republic	1	38	7	38
egypt	1	15	1	15
finland	1	21	2	21
india	1	0	0	0
iran	1	8	1	8
ireland	1	14	1	14
kazakhstan	1	6	1	6
new zealand	1	48	1	48
romania	1	28	5	28
u arab emirates	1	11	2	11
	498

## Sheet: sheet3
organization	documents	citations	total link strength	citations/documents
fudan univ	34	708	96	20.8235
sun yat sen univ	19	147	51	7.73684			34
chinese acad sci	16	778	69	48.625			19
zhejiang univ	16	432	38	27			16
peking univ	14	1777	45	126.929			16
shanghai jiao tong univ	14	326	39	23.2857			14
nanjing med univ	13	139	26	10.6923			14
univ hong kong	11	228	27	20.7273			13
cent south univ	9	190	30	21.1111			11
univ texas md anderson canc ctr	8	2146	26	268.25			9
minist educ	8	141	37	17.625			8
tongji univ	8	130	29	16.25			8
icahn sch med mt sinai	7	343	61	49			8
nci	7	226	17	32.2857			170
huazhong univ sci & technol	7	210	15	30
southeast univ	7	193	27	27.5714
univ chinese acad sci	7	161	28	23
second mil med univ	7	150	25	21.4286
chinese univ hong kong	7	139	19	19.8571
south china univ technol	7	84	29	12
southern med univ	7	39	18	5.57143
guangzhou med univ	7	9	13	1.28571
german canc res ctr	6	248	50	41.3333
chinese acad med sci & peking union med coll	6	233	22	38.8333
bgi shenzhen	6	183	40	30.5
zhengzhou univ	6	17	9	2.83333
univ calif san francisco	5	226	41	45.2
univ michigan	5	165	11	33
charite univ med berlin	5	156	42	31.2
natl ctr liver canc	5	114	24	22.8
stanford univ	5	112	16	22.4
harvard med sch	5	87	20	17.4
soochow univ	5	29	4	5.8
capital med univ	4	1377	7	344.25
univ strasbourg	4	660	25	165
univ barcelona	4	321	60	80.25
chinese peoples liberat army gen hosp	4	267	29	66.75
jinan univ	4	228	17	57
univ penn	4	211	39	52.75
univ edinburgh	4	186	36	46.5
univ pittsburgh	4	158	21	39.5
univ calif san diego	4	155	21	38.75
humanitas univ	4	107	40	26.75
peking univ first hosp	4	105	10	26.25
tsinghua univ	4	78	9	19.5
aarhus univ	4	67	25	16.75
katholieke univ leuven	4	67	36	16.75
nanjing univ	4	63	6	15.75
osaka univ	4	59	10	14.75
univ copenhagen	4	58	48	14.5
univ med ctr utrecht	4	47	17	11.75
sichuan univ	4	44	21	11
tianjin med univ	4	30	10	7.5
guangzhou univ chinese med	4	19	11	4.75
shenzhen univ	4	13	11	3.25
shanghai univ tradit chinese med	4	12	15	3
dalian med univ	4	10	3	2.5
wuhan univ	4	5	6	1.25
naval med univ	4	4	15	1
inst rech malad virales & hepat	3	658	20	219.333
columbia univ	3	259	28	86.3333
univ med ctr hamburg eppendorf	3	204	37	68
univ sao paulo	3	192	13	64
michigan state univ	3	180	7	60
univ texas southwestern med ctr dallas	3	159	19	53
univ tubingen	3	148	25	49.3333
inst univ france	3	129	32	43
baylor coll med	3	84	20	28
chinese acad med sci	3	81	33	27
sorbonne univ	3	76	28	25.3333
boston univ	3	62	22	20.6667
johns hopkins univ	3	57	7	19
univ med ctr gottingen	3	48	22	16
univ n carolina	3	41	19	13.6667
irccs humanitas res hosp	3	37	36	12.3333
univ sci & technol china	3	37	2	12.3333
anhui med univ	3	35	6	11.6667
china agr univ	3	35	7	11.6667
chongqing med univ	3	34	12	11.3333
queen mary hosp	3	21	4	7
univ western australia	3	20	22	6.66667
shandong univ	3	10	1	3.33333
guangdong pharmaceut univ	3	8	5	2.66667
guangxi med univ	3	5	4	1.66667
southern univ sci & technol	3	3	12	1
univ freiburg	2	550	24	275
inst catalana recerca & estudis avancats	2	311	23	155.5
harvard univ	2	256	2	128
mit	2	256	2	128
acad mil med sci	2	233	20	116.5
dalhousie univ	2	201	27	100.5
niaaa	2	192	20	96
clin univ navarra	2	188	12	94
weizmann inst sci	2	135	12	67.5
changping lab	2	116	8	58
northwestern univ	2	116	2	58
hop univ strasbourg	2	113	9	56.5
univ calgary	2	110	6	55
berlin inst hlth bih	2	103	16	51.5
cent hosp minhang dist	2	97	8	48.5
cnr	2	96	11	48
yangzhou univ	2	92	5	46
univ chinese acad sci ucas	2	85	9	42.5
hadassah hebrew univ hosp	2	84	20	42
queen mary univ london	2	80	12	40
univ milan	2	80	12	40
tel aviv univ	2	78	27	39
univ hosp zurich	2	78	27	39
hebrew univ jerusalem	2	77	16	38.5
albert einstein coll med	2	76	3	38
aix marseille univ	2	74	10	37
univ regensburg	2	73	26	36.5
univ sassari	2	73	26	36.5
natl ctr global hlth & med	2	57	5	28.5
med univ vienna	2	49	20	24.5
univ manitoba	2	46	13	23
wenzhou med univ	2	46	11	23
ludwig maximilians univ munchen	2	44	5	22
univ antwerp	2	43	22	21.5
univ southern denmark	2	42	28	21
massachusetts gen hosp	2	33	16	16.5
nanyang technol univ	2	32	14	16
southwest med univ	2	32	5	16
catholic univ korea	2	28	2	14
johannes gutenberg univ mainz	2	28	7	14
free univ berlin	2	27	17	13.5
humboldt univ	2	27	17	13.5
city univ hong kong	2	24	10	12
nanchang univ	2	23	4	11.5
penn state univ	2	23	18	11.5
hannover med sch	2	22	26	11
tianjin med univ canc inst & hosp	2	22	9	11
univ complutense madrid	2	22	28	11
univ glasgow	2	22	28	11
shanghai inst biol sci	2	19	7	9.5
univ calif berkeley	2	19	13	9.5
aarhus univ hosp	2	18	10	9
tianjin univ tradit chinese med	2	17	5	8.5
gunma univ initiat adv res giar	2	16	12	8
inserm	2	16	12	8
leidos biomed res inc	2	16	8	8
univ montpellier	2	16	12	8
yale univ	2	16	35	8
china med univ	2	13	0	6.5
shanghai key lab hepatobiliary tumor biol	2	12	13	6
fujian med univ	2	9	3	4.5
fuzhou univ	2	9	3	4.5
shanxi med univ	2	9	4	4.5
naval mil med univ	2	8	7	4
edith cowan univ	2	7	10	3.5
fiona stanley hosp	2	7	10	3.5
kyoto univ	2	7	4	3.5
univ southern calif	2	7	10	3.5
jilin univ	2	6	0	3
nankai univ	2	6	3	3
nouvel hop civil	2	6	16	3
seoul natl univ	2	6	7	3
st jude childrens res hosp	2	6	9	3
univ utrecht	2	6	8	3
univ southampton	2	5	21	2.5
xuzhou med univ	2	5	7	2.5
guangdong acad med sci	2	4	5	2
guangdong med univ	2	2	2	1
jiangsu univ	2	2	0	1
erasmus mc	2	1	4	0.5
friedrich schiller univ jena	2	1	4	0.5
fritz lipmann inst fli	2	1	4	0.5
max planck inst evolutionary anthropol	2	1	4	0.5
peking univ shenzhen hosp	2	0	1	0
weifang med univ	2	0	4	0
zhejiang univ sch med	2	0	3	0
cold spring harbor lab	1	1810	2	1810
ontario inst canc res	1	1810	2	1810
amgen inc	1	1189	2	1189
hop univ	1	543	5	543
int max planck res sch mol & cellular biol imprs	1	543	5	543
max planck inst immunobiol & epigenet	1	543	5	543
cincinnati childrens med ctr	1	265	0	265
acad mil med sci amms	1	200	8	200
beijing univ technol	1	200	8	200
natl tsing hua univ	1	200	1	200
scib	1	200	8	200
ton yen gen hosp	1	200	1	200
innovat ctr study pancreat dis zhejiang prov	1	188	3	188
novogene biotechnol inc	1	188	3	188
adapt biotechnol	1	187	10	187
ibm tj watson res ctr	1	187	10	187
lausanne univ hosp chuv	1	187	10	187
sema4	1	187	10	187
charite univ med ctr	1	185	1	185
nantong univ	1	178	3	178
mayo clin	1	142	0	142
ds labs inc	1	127	2	127
keck grad inst	1	127	2	127
neofluid llc	1	127	2	127
cedars sinai med ctr	1	124	13	124
univ hosp regensburg	1	124	13	124
univ hosp tuebingen	1	124	13	124
zurich univ hosp	1	124	13	124
univ minnesota	1	101	0	101
dana farber canc inst	1	100	3	100
genentech inc	1	100	3	100
hong kong polytech univ	1	94	2	94
peking univ hlth sci ctr	1	86	5	86
peking univ peoples hosp	1	86	5	86
yunnan baiyao grp	1	86	5	86
german canc res ctr heidelberg dkzf	1	80	5	80
hangzhou canc hosp	1	80	5	80
tech univ dresden	1	80	5	80
univ adelaide	1	80	5	80
dunwill med tech	1	74	7	74
univ hosp leicester nhs trust	1	74	7	74
german canc res ctr heidelberg dkfz	1	71	8	71
inst pasteur	1	71	8	71
sheba med ctr	1	71	8	71
univ klinikum heidelberg	1	71	8	71
humanitas clin & res ctr irccs	1	70	4	70
hadassah hebrew univ	1	64	4	64
hosp univ penn	1	64	4	64
swiss fed inst technol	1	64	4	64
ctr excellence dermatol	1	63	4	63
heidelberg univ	1	63	4	63
tech univ munich	1	63	4	63
montefiore med ctr	1	57	2	57
univ bristol	1	57	0	57
changzheng hosp	1	55	10	55
cuny brooklyn coll	1	55	10	55
inst invest biomed august pi & sunyer idibaps	1	55	10	55
st johns univ	1	55	2	55
sun yat sen univ canc ctr	1	55	2	55
tech univ munich tum	1	55	10	55
widener univ	1	55	10	55
cent inst expt anim	1	53	2	53
auckland city hosp	1	48	2	48
georgetown univ	1	48	1	48
royal prince alfred hosp	1	48	2	48
univ sydney	1	48	2	48
henry ford hlth syst	1	47	1	47
jiangxi prov canc hosp	1	46	9	46
novogene bioinformat inst	1	46	9	46
shanghai acad sci & technol	1	46	3	46
shanghai key lab biliary tract dis res	1	46	9	46
shanghai ocean univ	1	46	3	46
shanghai res ctr biliary tract dis	1	46	9	46
shanghaitech univ	1	46	9	46
state key lab oncogenes & related genes	1	46	9	46
univ bari	1	42	0	42
heidelberg univ hosp	1	40	4	40
natl ctr tumor dis nct	1	40	4	40
bgi qingdao	1	38	13	38
childrens hosp res inst manitoba	1	38	13	38
copenhagen univ hosp	1	38	13	38
czech acad sci	1	38	13	38
gza hosp sint augustinus	1	38	13	38
lille univ	1	38	13	38
univ malaga	1	38	13	38
rice univ	1	37	3	37
ctr invest biomed red oncol ciberonc isciii	1	36	13	36
fdn jimenez diaz	1	36	13	36
hosp clin barcelona	1	36	13	36
hosp clin univ valencia	1	36	13	36
hosp del mar	1	36	13	36
hosp prov castellon	1	36	13	36
imim hosp del mar med res inst	1	36	13	36
solti breast canc res grp	1	36	13	36
spanish breast canc grp	1	36	13	36
translat genom & targeted therapeut oncol idibaps	1	36	13	36
univ pompeu fabra	1	36	13	36
univ valencia	1	36	13	36
westlake lab life sci & biomed	1	35	1	35
jiangsu ocean univ	1	34	4	34
china cdc	1	33	12	33
hubei univ technol	1	33	12	33
james d watson inst genome sci	1	33	12	33
odense univ hosp	1	33	12	33
peking union med coll	1	33	12	33
peking univ canc hosp & inst	1	33	12	33
brfaa	1	32	2	32
ioannina univ	1	32	2	32
ioannina univ hosp	1	32	2	32
charlie univ med berlin	1	30	1	30
chongqing gen hosp	1	30	4	30
shenzhen bay lab	1	30	3	30
oregon hlth & sci univ	1	29	2	29
texas southern univ	1	29	1	29
washington univ	1	29	2	29
astar	1	28	10	28
canc res ctr	1	28	14	28
clin inst fundeni	1	28	14	28
duke nus med sch	1	28	10	28
jiahui hlth	1	28	14	28
keio univ hosp	1	28	14	28
korea adv inst sci & technol kaist	1	28	10	28
mayo clin arizona	1	28	14	28
mt elizabeth novena specialist ctr	1	28	10	28
natl canc ctr singapore	1	28	10	28
natl univ singapore	1	28	10	28
saitama med univ	1	28	14	28
singapore gen hosp sgh	1	28	10	28
singhealth dukenus acad med ctr	1	28	10	28
stimit corp	1	28	14	28
tohoku univ	1	28	14	28
tokyo womens med univ	1	28	14	28
univ cologne	1	28	14	28
univ hosp cologne	1	28	14	28
univ ulsan	1	28	10	28
ctr nacl invest cardiovasc cnic	1	27	3	27
new york presbyterian hospital	1	27	3	27
spanish natl canc res ctr cnio	1	27	3	27
dimed technol shanghai inc	1	26	4	26
european inst oncol irccs	1	26	7	26
guangdong prov key lab single cell technol applic	1	26	5	26
guangzhou chest hosp	1	26	5	26
hkust shenzhen res inst	1	26	5	26
hong kong univ sci & technol	1	26	5	26
human technopole	1	26	7	26
irccs san raffaele sci inst	1	26	7	26
knaw	1	26	4	26
univ cambridge	1	26	7	26
univ vita salute san raffaele	1	26	7	26
brotman baty inst precis med	1	25	6	25
fred hutchinson canc res ctr	1	25	6	25
inst syst biol	1	25	6	25
lab data discovery hlth ltd d24h	1	25	1	25
roger williams med ctr	1	25	6	25
univ washington	1	25	6	25
east china normal univ	1	24	10	24
hubei prov clin med res ctr hepat surg	1	24	10	24
hust	1	24	10	24
minist publ hlth	1	24	10	24
newcastle tyne hosp nhs fdn trust	1	24	10	24
univ technol sydney	1	24	10	24
dzhk german ctr cardiovasc res	1	23	11	23
eberhard karls univ tubingen	1	23	11	23
german ctr diabet res dzd ev	1	23	11	23
med dept gastroenterol infect dis & rheumatol	1	23	11	23
robert koch inst	1	23	11	23
biomed helsinki	1	21	7	21
canc res uk beatson inst	1	21	7	21
collaborat innovat ctr canc med	1	21	5	21
helsinki univ hosp	1	21	7	21
karolinska inst	1	21	4	21
mem sloan kettering canc ctr	1	21	7	21
nanjing univ chinese med	1	21	4	21
shenzhen peking univ hong kong univ sci & technol	1	21	5	21
state key lab oncol south china	1	21	5	21
univ helsinki	1	21	7	21
weill cornell med coll	1	21	7	21
beijing ming tian genet ltd	1	19	1	19
carnegie mellon univ	1	19	4	19
minist agr & rural affairs	1	19	1	19
oncol hosp lianyungang	1	19	2	19
univ calif irvine	1	19	0	19
univ macau	1	19	0	19
aichi canc ctr	1	16	2	16
mitsubishi chem corp	1	16	2	16
peking univ third hosp	1	16	3	16
shiga univ med sci	1	16	2	16
cairo univ	1	15	2	15
chulabhorn res inst	1	15	7	15
friedrich miescher inst biomed res fmi	1	15	5	15
lanzhou univ	1	15	4	15
netherlands canc inst	1	15	5	15
oncode inst	1	15	5	15
radboud univ nijmegen	1	15	5	15
shanghai tech univ	1	15	4	15
sun vat sen univ	1	15	2	15
sun yet sen univ	1	15	2	15
ucla	1	15	1	15
univ basel	1	15	5	15
univ lubeck	1	15	7	15
univ med ctr	1	15	7	15
upmc	1	15	2	15
va greater angeles healthcare syst	1	15	1	15
beatrice hunter canc res inst	1	14	17	14
genosplice technol	1	14	17	14
gustave roussy canc campus	1	14	17	14
hop europeen georges pompidou	1	14	17	14
inst curie	1	14	17	14
inst natl sante & rech med	1	14	17	14
inst natl sante & rech med u1016	1	14	17	14
karolinska univ hosp	1	14	17	14
paris sci & lettres res univ	1	14	17	14
st antoine hosp	1	14	17	14
univ calif davis	1	14	17	14
univ coll dublin	1	14	1	14
univ paris	1	14	17	14
univ paris saclay	1	14	17	14
univ rennes 1	1	14	17	14
christian albrechts univ kiel	1	13	12	13
guangdong prov peoples hosp	1	13	3	13
harry perkins inst med res	1	13	12	13
incheon natl univ	1	13	2	13
maastricht univ	1	13	12	13
med fac tuebingen mft	1	13	12	13
sun yat sen mem hosp	1	13	3	13
univ hosp leuven	1	13	12	13
univ salzburg	1	13	12	13
yonsei univ	1	13	2	13
gunma univ	1	12	9	12
gunma univ maebashi	1	12	9	12
hunan canc hosp	1	12	2	12
inst reg canc montpellier icm val daurelle	1	12	9	12
texas tech univ	1	12	9	12
univ brescia	1	12	9	12
univ cagliari	1	12	9	12
univ liege	1	12	9	12
yueyang cent hosp	1	12	2	12
china natl genebank	1	11	2	11
khalifa univ sci & technol	1	11	2	11
mahidol univ	1	11	0	11
suny stony brook	1	11	1	11
univ kentucky	1	11	1	11
cnr milan	1	10	8	10
hannover med sch mhh	1	10	8	10
univ milano bicocca	1	10	8	10
univ piemonte orientale	1	10	8	10
12 octubre hlth res inst imas12	1	9	16	9
beam therapeut	1	9	2	9
ctr rech inflammat	1	9	16	9
european fdn study chron liver failure	1	9	16	9
friedrich alexander univ erlangen nurnberg	1	9	16	9
goethe univ frankfurt	1	9	16	9
hop beaujon	1	9	16	9
inst bioengn catalunya	1	9	16	9
qimr berghofer med res inst	1	9	2	9
rhein westfal th aachen	1	9	16	9
univ clin	1	9	16	9
univ hosp aachen	1	9	16	9
univ paris diderot	1	9	16	9
univ utah	1	9	0	9
univ virginia	1	9	0	9
berry oncol corp	1	8	7	8
changde first peoples hosp	1	8	2	8
ctr oncol & immunol	1	8	2	8
eastern hepatobiliary surg inst	1	8	7	8
hangzhou mugu technol co ltd	1	8	1	8
hosp miulli	1	8	3	8
inha univ	1	8	0	8
irccs ist tumori giovanni paolo ii	1	8	3	8
kunming first peoples hosp	1	8	2	8
tabriz univ med sci	1	8	3	8
univ bari aldo moro	1	8	3	8
yunnan canc hosp	1	8	2	8
chan zuckerberg biohub	1	7	3	7
first peoples hosp lianyungang	1	7	1	7
german ctr translat canc res dktk	1	7	19	7
german res ctr environm hlth hmgu	1	7	19	7
greater los angeles va healthcare syst	1	7	3	7
guangdong prov key lab single cell technol & appli	1	7	3	7
helmholtz ctr infect res	1	7	19	7
hop pitie salpetriere charles foix	1	7	1	7
klinikum univ munchen	1	7	19	7
kyoto univ hosp	1	7	19	7
leiden univ	1	7	2	7
med sch berlin	1	7	19	7
rutgers canc inst new jersey	1	7	19	7
rutgers new jersey med sch	1	7	19	7
san francisco va med ctr	1	7	3	7
tel aviv sourasky med ctr	1	7	19	7
tokai univ	1	7	3	7
tokyo med & dent univ	1	7	3	7
ucsf benioff childrens hosp	1	7	3	7
univ hosp heidelberg	1	7	19	7
univ hosp jena	1	7	19	7
univ patras	1	7	19	7
univ thessaly	1	7	19	7
xi an jiao tong univ	1	7	2	7
aimm therapeut	1	6	5	6
beijing friendship hosp	1	6	3	6
bristol myers squibb	1	6	3	6
cams key lab prevent & control hematol dis treatm	1	6	4	6
china japan friendship hosp	1	6	3	6
dept tianjin med univ canc inst & hosp	1	6	4	6
hangzhou city univ	1	6	3	6
hubrecht organoid technol	1	6	5	6
j&s preclin solut	1	6	5	6
kazakhstan int sch	1	6	2	6
m20 genom	1	6	3	6
murdoch univ	1	6	5	6
nazarbayev intellectual sch phys & math	1	6	2	6
qeii med ctr	1	6	5	6
shanghai epione medlab	1	6	3	6
sir charles gairdner hosp	1	6	5	6
univ amsterdam	1	6	5	6
yale sch med	1	6	2	6
zunyi med univ	1	6	0	6
antwerp univ hosp uza	1	5	9	5
bioland lab	1	5	2	5
brown univ	1	5	0	5
german ctr cardiovasc res dzhk	1	5	9	5
leuven canc inst lki	1	5	9	5
raphaelsklin munster	1	5	9	5
shandong acad pharmaceut sci	1	5	4	5
tulane univ	1	5	2	5
univ hosp munster	1	5	9	5
univ miami	1	5	2	5
univ missouri	1	5	1	5
univ missouri columbia	1	5	1	5
alentis therapeut	1	4	11	4
cincinnati childrens hosp	1	4	3	4
cincinnati childrens hosp med ctr	1	4	3	4
eastern hepatobiliary surg hosp	1	4	6	4
first hosp jilin univ	1	4	4	4
guangdong prov key lab reg immun & dis	1	4	4	4
inst pluridisciplinaire hubert curien umr 7178	1	4	11	4
inst reg canc montpellier icm val aurelle	1	4	3	4
jilin canc hosp	1	4	4	4
kumamoto univ	1	4	3	4
massachusetts gen hosp canc ctr	1	4	11	4
nyu	1	4	1	4
riken ctr integrat med sci	1	4	6	4
tech univ wien	1	4	6	4
uds	1	4	11	4
univ cincinnati	1	4	3	4
univ hosp geneva	1	4	11	4
univ illinois	1	4	1	4
univ lyon 1	1	4	11	4
univ texas hlth sci ctr san antonio	1	4	1	4
univ texas southwestern med ctr	1	4	11	4
univ vigo	1	4	6	4
univ zagreb	1	4	6	4
uvigo	1	4	6	4
virginia commonwealth univ	1	4	1	4
zhejiang puluoting hlth technol co ltd	1	4	3	4
beijing inst pharmacol & toxicol	1	3	4	3
beijing inst radiat med	1	3	4	3
childrens hosp fudan univ	1	3	0	3
china acad chinese med sci	1	3	3	3
doshisha univ	1	3	1	3
hebei univ	1	3	4	3
hong kong sci & technol pk	1	3	2	3
houston methodist res inst	1	3	2	3
med coll wisconsin	1	3	2	3
nansha south china agr univ	1	3	2	3
shanghai key lab birth defect	1	3	1	3
shenyang pharmaceut univ	1	3	4	3
south china agr univ	1	3	2	3
univ lyon	1	3	0	3
xinxiang med univ	1	3	1	3
academician workstat sichuan prov	1	2	1	2
broad inst mit & harvard	1	2	5	2
champ oncol	1	2	6	2
ciber	1	2	6	2
ciberehd	1	2	6	2
csl ltd	1	2	2	2
germans trias i pujol res inst igtp	1	2	6	2
inst univ france iuf	1	2	5	2
kanazawa univ	1	2	2	2
macau univ sci & technol	1	2	4	2
nationwide childrens hosp	1	2	6	2
natl univ def technol	1	2	1	2
renmin hosp wuhan univ	1	2	0	2
seoul natl univ hosp	1	2	1	2
thomas jefferson univ	1	2	2	2
univ lausanne	1	2	2	2
univ tennessee	1	2	6	2
univ toronto	1	2	1	2
univ zurich	1	2	2	2
xiamen univ	1	2	2	2
addenbrookes hosp	1	1	21	1
air force med ctr	1	1	1	1
beatson west scotland canc ctr	1	1	21	1
canc res uk beatson inst canc res	1	1	21	1
cornell univ	1	1	2	1
cruk scotland canc ctr	1	1	21	1
curtin univ	1	1	5	1
dalian univ	1	1	1	1
guangdong hongkong macao great bar area ctr brain	1	1	2	1
guangdong prov key lab single cell technol & appl	1	1	2	1
herlev hosp	1	1	21	1
hosp arnau vilanova	1	1	21	1
inst catalana recerca & estudis avancats icrea	1	1	21	1
open univ	1	1	1	1
qimr berghofer inst	1	1	5	1
sapienza univ rome	1	1	21	1
second peoples hosp yuhang dist	1	1	2	1
shanghai guanghua hosp integrated tradit chinese &	1	1	1	1
shanghai jiao tong univ affiliated peoples hosp 6	1	1	3	1
shanghai jiaotong univ affiliated peoples hosp 6	1	1	3	1
third hosp shanxi med univ	1	1	0	1
ucl	1	1	21	1
univ hosp modena	1	1	21	1
univ modena & reggio emilia	1	1	21	1
univ navarra	1	1	2	1
univ oxford	1	1	21	1
univ queensland	1	1	5	1
univ south china	1	1	2	1
xiangya changde hosp	1	1	2	1
xinjiang med univ	1	1	1	1
zhejiang engn lab stem cell & immunotherapy	1	1	2	1
zhejiang univ canc ctr	1	1	1	1
affairs greater angeles healthcare syst	1	0	7	0
ajou univ	1	0	0	0
army med univ	1	0	4	0
bengbu med coll	1	0	2	0
calif pacific med ctr	1	0	9	0
chan zuckerburg biohub	1	0	9	0
chang gung univ	1	0	2	0
china pharmaceut univ	1	0	1	0
chongqing int inst immunol	1	0	4	0
chongqing univ	1	0	3	0
chongqing univ technol	1	0	4	0
dali univ	1	0	3	0
erasmus univ	1	0	9	0
garvan inst med res	1	0	5	0
gladstone inst cardiovasc dis	1	0	9	0
gladstone inst data sci & biotechnol	1	0	9	0
gladstone inst virol	1	0	9	0
guangdong new south stem cell regenerat med techn	1	0	2	0
guangdong second prov gen hosp	1	0	2	0
guangzhou univ chinese med futian	1	0	2	0
guangzhou univ tradit chinese med	1	0	1	0
harbin inst technol	1	0	1	0
harbin med univ	1	0	1	0
henry ford hlth	1	0	2	0
hubei univ med	1	0	0	0
hunan univ humanities sci & technol	1	0	2	0
huzhou univ	1	0	1	0
indian inst technol	1	0	0	0
inst infect dis integrated tradit chinese & wester	1	0	1	0
jining med univ	1	0	2	0
jinzhou med univ	1	0	4	0
kinghorn canc ctr	1	0	5	0
kunming med univ	1	0	1	0
linkou chang gung mem hosp	1	0	2	0
longgang dist matern & child healthcare hosp shenz	1	0	1	0
mcgill univ hlth ctr	1	0	7	0
mit & harvard	1	0	9	0
monash univ	1	0	3	0
mt sinai hess ctr sci & med	1	0	7	0
nagoya univ	1	0	3	0
nanjing geneseeq technol inc	1	0	2	0
ningxia med univ	1	0	6	0
nord biosci a s	1	0	5	0
ohio state univ	1	0	4	0
osaka int canc inst	1	0	3	0
princess maxima ctr pediat oncol	1	0	3	0
puer peoples hosp	1	0	1	0
shandong first med univ & shandong acad med sci	1	0	3	0
shanghai acad tradit chinese med	1	0	3	0
shanghai appl prot technol co ltd	1	0	3	0
shanghai engn res ctr stem cells translat med	1	0	4	0
shanghai inst stem cell res & clin translat	1	0	6	0
shanghai key lab cell engn	1	0	6	0
shanghai pudong new area peoples hosp	1	0	2	0
shanghai univ sport	1	0	1	0
shangqiu municipal hosp	1	0	3	0
shanxi bethune hosp	1	0	3	0
shenzhen childrens hosp	1	0	5	0
shenzhen peking univ hong kong	1	0	1	0
sixth med ctr pla gen hosp	1	0	6	0
soongsil univ	1	0	0	0
taian cent hosp	1	0	1	0
taizhou univ hosp	1	0	2	0
tianjin cent hosp gynecol obstet	1	0	2	0
tokyo metropolitan inst geriatr & gerontol	1	0	2	0
tokyo metropolitan univ	1	0	2	0
univ pittsburg	1	0	7	0
univ pittsburgh med ctr	1	0	1	0
univ shanghai sci & technol	1	0	2	0
univ tokyo	1	0	7	0
unsw sydney	1	0	5	0
wakayama med univ	1	0	2	0
wake forest baptist hlth	1	0	4	0
wake forest sch med	1	0	4	0
wake forest univ hlth sci	1	0	4	0
wenzhou hosp integrated tradit chinese & western m	1	0	2	0
wenzhou med coll	1	0	2	0
xuzhou first peoples hosp	1	0	3	0
zhoupu community hlth serv ctr pudong new area	1	0	4	0

## Sheet: sheet 4
keyword	occurrences	total link strength
liver cancer	158	1551
single cell sequencing and correlation analysis	137	1397
gene-expression	130	1315
cancer	115	1116
prognosis	92	912
tumor immune microenvironment	56	581
immunoregulation	54	588
tumor heterogeneity	54	546
immunotherapy	53	520
t cell	45	482
landscape	42	377
liver	39	395
cells	32	328
macrophages	31	333
activation	28	305
liver fibrosis	27	295
metastasis	24	251
mechanisms	18	210
inflammation	16	159
proliferation	15	171
growth	14	127
colorectal cancer	12	128
pathway	12	142
resistance	12	114
dynamics	11	117
hepatic stellate cells	11	125
protein	11	118
stem-cells	11	118
atlas	10	83
evolution	10	98
apoptosis	9	76
b cell	9	95
biomarkers	9	88
blockade	9	78
hepatocytes	9	91
promotes	9	86
angiogenesis	8	100
breast-cancer	8	82
chemotherapy	8	74
mice	8	88
receptor	8	93
reveals	8	74
sorafenib	8	84
disease	7	77
mutations	7	72
biology	6	69
biomarker	6	54
cell	6	56
classification	6	60
colon	6	55
colon-cancer	6	72
hepatitis-b	6	55
immune cells	6	65
immunity	6	53
metabolism	6	58
open-label	6	68
osteopontin	6	62
responses	6	55
beta-catenin	5	53
cancer stem cells	5	50
cholangiocarcinoma	5	43
chromatin	5	60
fatty liver-disease	5	62
innate	5	50
insights	5	52
liquid biopsy	5	39
migration	5	40
models	5	51
mouse model	5	59
obesity	5	63
p53	5	49
pathways	5	46
polarization	5	51
recurrence	5	46
suppressor-cells	5	69
alpha-fetoprotein	4	53
amplification	4	41
association	4	45
cirrhosis	4	49
clinical-significance	4	37
clonal evolution	4	40
contributes	4	47
fate	4	32
fibroblasts	4	40
gemcitabine	4	36
generation	4	38
hepatitis-b-virus	4	50
homeostasis	4	44
infection	4	44
injury	4	47
lung	4	47
mouse	4	37
mouse models	4	42
multicenter	4	41
nafld	4	60
nash	4	54
natural-killer-cells	4	47
nonalcoholic steatohepatitis	4	46
oxidative stress	4	46
package	4	39
patterns	4	37
phenotype	4	42
radiofrequency ablation	4	37
regeneration	4	40
repair	4	43
signature	4	43
stem-cell	4	37
system	4	50
transcription factor	4	38
anti-angiogenic therapy	3	38
antigen	3	24
axis	3	28
biliary-tract cancer	3	34
breast cancer	3	29
cancer stem cell	3	41
cancer-associated fibroblast	3	34
cell-proliferation	3	27
chemoresistance	3	19
cholangiocytes	3	29
choline-deficient	3	38
colorectal-cancer	3	40
combination	3	33
crosstalk	3	32
death	3	30
diagnosis	3	36
dna-damage	3	30
efficacy	3	33
genomic analysis	3	15
hepatitis	3	26
human liver	3	31
immune	3	30
impact	3	29
in-vitro	3	38
in-vivo	3	40
infiltration	3	38
inhibitor	3	25
inhibitors	3	40
intercellular crosstalk	3	32
invasion	3	24
kappa-b	3	33
lung cancer	3	24
lymphocytes	3	30
marker	3	28
mechanism	3	29
melanoma	3	24
memory	3	34
mesenchymal transition	3	38
model	3	32
molecular-mechanisms	3	40
mutational landscape	3	31
niche	3	37
origin	3	19
pancreatic cancer	3	26
pdgf-b	3	40
plasticity	3	16
precision medicine	3	37
quantification	3	19
reconstruction	3	22
recruitment	3	36
rise	3	29
risk model	3	21
signatures	3	36
single-cell sequencing analysis	3	16
spatial reconstruction	3	34
steatohepatitis	3	36
stemness	3	28
subsets	3	24
target	3	32
tissue	3	24
tolerance	3	34
transplantation	3	35
tumor angiogenesis	3	46
tumorigenesis	3	27
up-regulation	3	36
vessel co-option	3	44
accumulation	2	18
alignment	2	20
alpha	2	16
analysis reveals	2	20
animal-models	2	23
antiangiogenic therapy	2	24
antibody	2	20
autophagy	2	21
b7-h1	2	14
beta	2	10
blood	2	15
cancer cells	2	20
cancer liver metastases	2	24
cancer progression	2	26
cd8(+) t-cells	2	12
cell cycle	2	30
cell death	2	20
cell-free rna	2	15
cellular	2	18
centrosome	2	27
chemokines	2	14
chk1	2	26
chromatin accessibility	2	30
cisplatin	2	15
clonal expansion	2	26
cloning	2	20
colon cancer	2	17
combination therapy	2	23
comprehensive molecular portraits	2	18
connectivity map	2	22
crispr	2	27
cultures	2	21
cycle	2	26
cytokine	2	25
data analysis	2	16
data integration	2	13
delivery	2	22
disruption	2	27
distinct	2	14
diversity	2	24
dna methylation	2	20
drug sensitivity	2	30
drug therapy	2	21
ecosystem	2	18
effector	2	22
endothelial-cells	2	19
epidemiology	2	13
epithelial	2	26
epithelial-mesenchymal transition	2	21
exosomes	2	13
expression analysis	2	21
extracellular matrix	2	25
ezh2	2	15
features	2	17
ferroptosis	2	25
hallmarks	2	20
hbv	2	23
heart	2	23
hepatic stellate cell	2	26
hepatitis b	2	20
hepatitis c virus	2	28
human hepatocellular-carcinoma	2	20
hypoxia	2	22
immune infiltration	2	21
initiation	2	23
instability	2	26
insulin-resistance	2	25
iron	2	18
lesions	2	15
lgr5	2	20
ligands	2	22
lineage	2	16
lineage tracing	2	21
lipid metabolism	2	24
lipid-metabolism	2	23
liver-transplantation	2	23
lncrna	2	21
lung-cancer	2	21
methylation	2	19
microarrays	2	24
migration inhibitory factor	2	20
mitochondria	2	28
molecular classification	2	18
molecular subtypes	2	17
myeloid cells	2	25
myofibroblasts	2	16
nanoparticles	2	16
natural killer cell	2	25
necroptosis	2	19
neutrophil extracellular traps	2	30
neutrophils	2	28
non-small cell lung cancer	2	19
nucleotide	2	15
organ size	2	23
oxygen species ros	2	14
pan-cancer analysis	2	9
pancreatic ductal adenocarcinoma	2	18
pancreatic-cancer	2	25
pd-1 blockade	2	17
pentose phosphate pathway	2	23
phosphorylation	2	28
prognostic model	2	10
programmed cell death 1 receptor	2	18
proteins	2	22
rat-liver	2	28
relapse	2	19
resection	2	18
resolution	2	25
risk-factors	2	23
roles	2	25
secretion	2	23
secretory phenotype	2	16
self-renewal	2	25
signaling pathway	2	14
single-cell rna sequencing (scrna-seq)	2	26
smooth-muscle-cells	2	22
somatic mutation	2	16
spp1	2	19
state	2	19
stellate cells	2	15
stem cells	2	25
stress	2	26
stroma	2	19
subtypes	2	12
suppression	2	18
suppressor	2	20
surveillance	2	15
t-cell exhaustion	2	22
targets	2	21
tcga	2	24
tcr	2	22
therapeutic target	2	23
therapeutic targets	2	15
tissues	2	15
to-mesenchymal transition	2	22
trem2	2	16
tumor progression	2	17
tumor stroma	2	16
tumor-growth	2	21
tumors	2	9
unresectable hepatocellular-carcinoma	2	26
variants	2	20
vasculature	2	31
wnt signaling	2	19
wnt/beta-catenin	2	22
yap	2	20
& alpha;-galactosylceramide (& alpha;gc)	1	16
27-hydroxycholesterol	1	14
3-dimensional culture	1	15
3d printing	1	9
3modifier letter prime end sequencing	1	8
5-lipoxygenase	1	8
5a11/basigin-2	1	7
6-phosphofructo-2-kinase pfkfb3	1	14
6-phosphogluconolactonase	1	8
a-chip devices	1	7
abdominal adiposity	1	8
ablation	1	13
abnormalities	1	14
acid	1	9
activated protein-c	1	9
activated protein-kinase	1	13
activation marker	1	7
acute myeloid-leukemia	1	10
adaptive immune system	1	10
adeno-associated virus	1	15
adenoassociated virus	1	15
adenovirus	1	4
adhesion	1	15
adipose-tissue	1	14
adipose-tissue inflammation	1	10
adjuvant	1	10
adjuvant chemotherapy	1	14
adult liver	1	15
advanced melanoma	1	9
aerobic glycolysis	1	10
aflatoxin b1	1	7
aggregates	1	15
aggregation	1	15
aggregation-induced emission	1	8
akt	1	6
alagille-syndrome	1	9
alcohol	1	9
alcoholic hepatitis	1	13
alleviates insulin-resistance	1	13
alpha-fetoprotein-producing gastric cancer	1	13
alpha-galactosylceramide	1	16
alveolar echinococcosis	1	11
alzheimers-disease	1	9
aml	1	14
amplify	1	14
anchor graph	1	5
aneuploidy	1	14
angiocrine signaling	1	16
angptl2	1	11
animal model	1	10
anti-angiogenic therapy resistance	1	15
anti-sense transcript	1	11
antibodies	1	12
antibody drug	1	9
antigen-presenting cells	1	13
antioxidant response element	1	14
antitumor	1	13
apobec3c	1	9
apoptosis-induced proliferation	1	6
ar-complement system interaction	1	12
architectures	1	9
arid1a	1	15
aspp2	1	5
astrocyte elevated gene-1	1	9
atac-seq	1	16
atherosclerosis	1	14
atpif1	1	12
atra	1	13
augments	1	6
aurora kinase	1	9
autocrine	1	9
autologous tumor vaccines	1	9
axitinib	1	13
b compartments	1	10
b virus	1	13
b-4 receptor	1	9
barrier	1	13
bcl9	1	10
big data	1	7
bile	1	12
bile acids	1	9
bile-ducts	1	9
biliary epithelial-cells	1	12
biliary tract	1	13
biliary-tract	1	6
binding	1	15
biobank	1	9
biocomputational method	1	16
biogenesis	1	12
bioinformatics	1	12
bioinformatics analysis	1	14
bioinformatics-based prediction of cell-of-origin	1	16
biopsy	1	6
biosynthesis	1	9
blood-testis barrier	1	14
body formation	1	13
body-mass index	1	8
bone marrow-derived cells (bmdcs)	1	9
braf mutation	1	12
brain metastases	1	9
brain-barrier	1	17
brca1	1	9
breast	1	13
breast-carcinoma	1	16
bst1	1	17
bulk rna-seq	1	5
burden	1	14
bystander effect	1	16
c virus-infection	1	15
c-maf	1	13
c-myc	1	8
c-virus	1	4
cadherins	1	15
caf	1	5
callithrix jacchus	1	15
caloric restriction	1	10
cancer biology	1	16
cancer evolution	1	9
cancer immune-therapeutics	1	9
cancer metabolism	1	11
cancer stem-cells	1	14
cancer sternness	1	13
cancer-associated fibroblast (caf)	1	9
cancer-cells	1	7
cancers	1	7
cardiovascular risk	1	8
cas9	1	14
caspase activity	1	14
cathepsin-e	1	13
causes nonalcoholic steatohepatitis	1	17
cca	1	10
cd133	1	6
cd146	1	10
cd157	1	17
cd223	1	8
cd4 t	1	16
cd4(+)	1	16
cd40	1	12
cd40 antibody	1	10
cd44	1	8
cd44 activation	1	8
cd56(bright)	1	12
cd8 t cell	1	16
cd8(+) effector t cells	1	8
cd8+t cells	1	3
cd9	1	11
cd95	1	14
cdaa	1	16
cdk2/cyclin e	1	14
cdna	1	11
cdna microarray	1	15
cell analysis	1	12
cell apoptosis	1	14
cell atlas	1	2
cell classification	1	9
cell cycle arrest	1	7
cell differentiation	1	15
cell fate	1	9
cell growth	1	7
cell lineages	1	7
cell marker	1	5
cell proliferation	1	12
cell response	1	10
cell-cell communication	1	16
cell-cell interaction	1	10
cell-cell-adhesion	1	15
cell-cycle	1	9
cell-cycle control	1	14
cell-death	1	12
cell-free dna	1	13
cell-line	1	15
cell-type-specific genes	1	6
cellular accumulation	1	5
cellular communication networks	1	14
cellular cross-talk	1	7
cellular deconvolution	1	6
cellular heterogeneity	1	7
cellular senescence	1	6
cenp-a	1	10
central memory	1	9
centrosome amplification	1	17
cep192	1	13
cerna	1	12
challenges	1	8
checkpoint inhibitor	1	7
checkpoint kinase 1 (chek1)	1	13
chemoattractant protein-1	1	13
chemokine cxcl16	1	13
chemoradiation	1	14
chemotherapeutic agents	1	14
chemotherapy response	1	9
children	1	5
chinese patients	1	9
chip	1	9
choline-deficient diet	1	12
choroidal melanoma	1	2
chrebp	1	3
chromosomal instability	1	14
chromosomal transposition	1	12
chromosome instability	1	14
chromosome-21	1	9
chromothripsis	1	14
chronic hepatitis b	1	3
chronic infection	1	15
chronic liver disease	1	13
chronic pancreatitis	1	14
cibersort	1	12
circular rna	1	12
circulating tumor cell	1	11
class-i	1	16
cldn1	1	6
clearance	1	9
clec12a	1	7
clinical application	1	12
clinical trials	1	12
clinical-applications	1	11
clinical-relevance	1	13
cluster	1	9
clustering	1	5
cms4	1	9
coherence principle ncp	1	16
collaborative ocular melanoma	1	2
collagen	1	12
colony-stimulating factor	1	9
colorectal	1	11
colorectal adenoma (cra)	1	14
colorectal cancer (crc)	1	13
colorectal cancer liver metastases	1	15
colorectal cancer liver metastasis	1	9
colorectal cancer liver metastasis (crc	1	3
colorectal metastases	1	13
combinational immunotherapy	1	8
common	1	14
compensatory proliferation	1	9
component analysis	1	9
confocal endomicroscopy	1	14
confocal microscopy	1	14
conjugating enzyme ubch10	1	10
connexin 43	1	16
connexin43	1	16
consensus molecular subtypes	1	9
constitutional aneuploidy	1	9
context	1	9
contribute	1	7
cooperate	1	8
copper transporter 1	1	5
copy number	1	8
copy number alteration	1	9
copy-number alterations	1	8
coup-tfii	1	8
crispr-cas	1	13
crm1	1	14
cross-talk	1	9
cscs	1	7
ct	1	9
ctc-isolation	1	7
ctla-4	1	5
ctla-4 antigen	1	12
ctla-4 blockade	1	13
ctr1	1	5
culture	1	15
cvd	1	15
cxcl1	1	5
cxcl16	1	9
cyclooxygenase-2 expression	1	14
cyp26a1	1	13
cytof	1	5
cytokines	1	16
cytometry	1	11
cytoscape	1	12
cytosolic ros	1	13
cytotoxicity	1	12
d-dopachrome tautomerase	1	12
ddr	1	13
death-ligand 1	1	11
deconvolution	1	9
deep learning	1	5
deficiency	1	9
defines	1	8
dehydrogenase	1	9
delivery-system	1	12
dendritic cells	1	14
deposition	1	10
design	1	5
determinants	1	7
development	1	12
diabetes	1	15
diagnostic	1	4
diagnostics	1	6
dickkopf-1	1	13
diet-induced obesity	1	16
differentiation trajectory	1	14
direct reprogramming	1	9
disease model	1	15
dkk1	1	13
dna damage repair	1	12
dna methylation markers	1	12
dnajb1-prkaca	1	9
docetaxel	1	6
donor	1	9
dose-escalation	1	13
double positive t cells	1	8
double-blind	1	9
down-regulation	1	12
down-syndrome	1	14
drive	1	5
drug development	1	13
drug resistance	1	12
drug-resistance	1	14
dt-diaphorase	1	14
dt-diaphorase activity	1	14
dubscore model	1	9
ductular proliferation	1	14
ductular reaction	1	12
e-cadherin	1	9
e2 subunit	1	9
e2f8	1	12
early growth response-1	1	14
early recurrence	1	6
early-stage	1	11
eccdna	1	14
echinococcus multilocularis	1	11
editing enzymes	1	9
egfr	1	9
electroporation	1	9
elements	1	16
embryo	1	7
embryonal neoplasm	1	13
emerging roles	1	9
emt	1	13
emt-activator zeb1	1	9
endemic area	1	13
endo-thelial cells	1	16
endocrine-therapy	1	9
endothelial cells	1	8
endothelial growth-factor	1	12
endothelial-growth-factor	1	17
endothelial-to-mesenchymal transition	1	13
energy metabolism	1	8
enumeration	1	11
enzyme	1	10
enzyme-free dissociation	1	7
epcam	1	9
epithelial cells	1	9
epithelial-cells	1	9
epithelial-marker-independent	1	12
epithelial-to-mesenchymal transition	1	13
epithelial/mesenchymal hybrid state	1	13
epithelium-derived factor	1	9
erbb pathway mutations	1	9
ethionine-supplemented diet	1	14
exhausted state	1	9
exhaustion	1	7
expansion	1	5
ext1	1	9
extracellular-matrix	1	7
extract	1	9
extrahepatic cholangiocarcinoma	1	15
factor gene	1	9
factor receptor 2	1	9
factor-beta	1	17
factor-binding protein-3	1	9
facultative heterochromatin	1	7
familial adenomatous polyposis	1	10
fance	1	12
fangchinoline	1	13
fatty liver	1	15
fcgbp	1	10
fcrn	1	14
ferritinophagy	1	12
fertilization	1	11
fibroblast activation protein	1	8
fibrous matrix	1	9
flow cytometry	1	6
fluorescent probes	1	8
fluorouracil	1	14
fn14	1	14
fn14 signalling	1	14
folfirinox	1	4
force	1	7
formulations	1	12
foxn2	1	8
fra-1	1	14
framework	1	11
free survival	1	9
fuel selection	1	11
functional-analysis	1	9
future	1	13
fxr agonists	1	17
g3	1	12
ga-68-psma pet/ct	1	9
gain	1	8
gamma-h2ax	1	13
gap-junctions	1	16
gastric cancer	1	15
gata1	1	14
gene correction	1	8
gene expression omnibus	1	13
gene expression signature	1	9
gene mutation	1	16
gene set enrichment analysis	1	8
gene therapy	1	12
gene-expression omnibus	1	6
gene-expression profiles	1	15
gene-regulation	1	11
gene-therapy	1	15
geneswitches	1	10
genetic predisposition to cancer	1	13
genetically engineered mouse models	1	6
genome and single-cell rna-seq data	1	16
genome sequencing	1	9
genomic dna	1	8
genotoxicity	1	7
genotype-phenotype relationship	1	9
germline	1	9
git1	1	3
glioma	1	9
glutaminase	1	11
glutamine	1	11
glutamine metabolism	1	6
glutamine-metabolism	1	14
glycolysis	1	15
glycosylation	1	8
glyphosate	1	12
gna14	1	8
growth-factor	1	9
growth-factor receptor	1	15
growth-factor-beta	1	13
growth-patterns	1	15
gsea	1	10
guidelines	1	4
gut microbiota	1	10
gut-liver axis	1	16
hallmark	1	17
hbv integration	1	11
hbv integration risk loci	1	12
hbv mutation diversity	1	12
help	1	16
hematopoiesis	1	14
hematopoietic stem-cells	1	10
hepatic fibrosis (hf)	1	12
hepatic nkt cells	1	9
hepatic organoid	1	14
hepatic progenitor cells	1	14
hepatic stem-cells	1	4
hepatic-tumors	1	8
hepatitis b virus	1	12
hepatitis-c	1	15
hepatobiliary tumor organoid	1	12
hepatoblastoma	1	13
hepatocellular	1	11
hepatocellular carcinomas	1	17
hepatocyte	1	15
hepatocyte growth-factor	1	9
hepatocyte-immune cell communication	1	12
hepatotoxicity	1	12
her2 gene	1	9
herbicide glyphosate	1	12
hereditary tyrosinemia	1	13
heterogenicity	1	8
hi-c	1	10
high throughput	1	8
high-dimen-sional	1	13
high-efficiency transduction	1	15
high-throughput sequencing	1	7
high-throughput technology	1	15
hippo signaling pathway	1	9
histopathological growth patterns	1	15
hiv-1	1	12
hjurp	1	10
hla-e-klrc1	1	15
hnrnp-k	1	9
homozygous disruption	1	12
host-virus interaction	1	10
hsa_circ_0007919	1	12
hub genes	1	4
human brain	1	9
human cell atlas	1	12
human colorectal tumors	1	9
human neurons	1	9
human pancreatic-islets	1	15
human protein atlas	1	12
human tumor	1	14
humans	1	16
humoral immunity	1	12
hyaluronan	1	7
hydrodynamic tail vein injection	1	10
hypersplenism	1	13
hypoxia-inducible factors	1	14
icc	1	5
identity	1	11
ifn-gamma	1	10
iga	1	10
il-10	1	13
il-2	1	10
il-22bp	1	9
il-6	1	9
il-6 family cytokines	1	9
immature ovarian teratoma	1	10
immune cell	1	5
immune cell infiltration	1	4
immune checkpoint inhibitor	1	13
immune evasion	1	8
immune function	1	8
immune heterogeneity	1	13
immune network	1	7
immune status	1	13
immune treatment	1	9
immune tumor microenvironment	1	5
immunofluorescence	1	10
immunogenic cell death	1	12
immunoglobulin-a	1	16
immunoprofiling	1	7
immunosuppressive	1	9
immunotherapeutic effect	1	8
impairs	1	15
in situ hybridization	1	13
in vitro models	1	12
in-silico	1	9
in-situ	1	9
in-vitro model	1	9
inactivation	1	9
increased expression	1	13
increases	1	9
individualized chemotherapy	1	13
induced hepatocytes	1	9
inference	1	4
infiltrating immune cells	1	12
infiltrating lymphocytes	1	11
inflammation-induced cancer	1	12
inflammatory breast-carcinoma	1	15
inflammatory microenvironment	1	14
inflammatory response	1	7
inhibitor of differentiation-1	1	14
inhibitory factor	1	8
inhibits growth	1	9
insitu hybridization	1	13
integrated platform	1	11
integration	1	9
integration of epigenome	1	16
integrative analysis	1	9
integrative multi-omics analysis	1	15
integrins	1	15
interactions between mesenchyme and epithelium	1	13
interacts	1	11
intercellular interactions	1	9
interferon	1	4
interleukin-2	1	10
interleukins	1	13
international society	1	9
intestinal permeability	1	13
intestinal regeneration	1	8
intra-tumor heterogeneity	1	4
intra-tumoral heterogeneity	1	7
intrahepatic metastasis	1	15
intratumor genetic heterogeneity	1	14
intravital imaging	1	16
invariant natural killer t(inkt) cells	1	16
invasive breast-cancer	1	9
involvement	1	14
irf1	1	13
issue 116	1	16
issue 136	1	16
jak	1	8
junb proto-oncogene	1	7
junctional intercellular communication	1	16
k-nearest neighbors (knn)	1	9
k-ras	1	12
k858	1	13
kegg	1	8
ketogenic diets	1	10
ketone body metabolism	1	10
kidney development	1	9
kinase	1	16
kinase inhibitor	1	13
kinesin eg5	1	13
kir	1	9
klrc2	1	15
l1cam	1	8
lacz gene	1	7
lag3	1	8
laparoscopic surgery	1	13
laser capture microdissection	1	11
laser endomicroscopy	1	14
leukemia	1	14
level	1	14
lewis lung carcinoma	1	7
lgr5(+) stem-cells	1	8
li-fraumeni-syndrome	1	8
libraries	1	15
lig1	1	12
ligand	1	9
ligand-receptor	1	7
ligation	1	10
lihc	1	12
limits	1	9
lipid peroxidation	1	12
lipoxygenase	1	8
liquid chromatography/mass spectrometry	1	14
liver cancer stem cell	1	17
liver cancer subtype	1	5
liver cirrhosis	1	14
liver development	1	13
liver disease	1	15
liver diseases	1	11
liver epithelial-cells	1	16
liver fluke infection	1	15
liver hepatocellular carcinoma (lihc)	1	12
liver progenitor-cell	1	14
liver sinusoidal endothelial cells	1	16
liver tumor	1	14
liver x receptor	1	14
liver zonation	1	13
liver&#160	1	12
liver-disease	1	11
liver-regeneration	1	3
liver-tumors	1	9
long	1	7
long-term	1	14
long-term monitoring of live single cell	1	9
lonidamine	1	8
lpcat1	1	17
ltbp2	1	5
lung metastasis	1	13
lung neoplasms	1	6
lxr ligand	1	14
lymphoid structures	1	12
lymphoid-cells	1	12
lysophosphatidylcholine acyltransferase 1	1	17
lysosome	1	5
m2 macrophage polarization	1	8
macaca fascicularis	1	15
machine learning	1	14
machine learning algorithm	1	6
machine learning-based image recognition	1	11
macrophage polarization	1	5
mafld	1	17
mait	1	9
mait cells	1	7
malignancy	1	13
malignant cells	1	10
malignant hepatocytes	1	11
malignant transformation	1	11
mallory-denk bodies	1	13
mammary-gland	1	8
maraba virus	1	9
markers	1	15
marrow	1	14
marrow stromal cells	1	9
mass cytometry	1	8
mass-cytometry	1	6
matrix gla-protein	1	10
mda-9/syntenin	1	9
mediated apoptosis	1	14
mediated expression	1	14
mediates resistance	1	15
mek inhibition	1	9
melanoma-cells	1	7
membrane antigen	1	9
mesenchymal state	1	13
mesenchymal stem-cells	1	5
mesenchymal-epithelial interactions	1	13
metabolic competition	1	10
metabolic crosstalk	1	9
metabolic heterogeneity	1	10
metabolic reprogramming	1	8
metabolic subtypes	1	10
metabolic zonation	1	4
metabolism-related genes	1	10
metagenome	1	10
metastases	1	6
metastatic	1	12
metastatic breast-cancer	1	12
metastatic colorectal cancer	1	9
metastatic colorectal-cancer	1	9
metastatic niche	1	6
metastatic niche formation	1	8
metformin	1	13
methodology	1	8
mgp	1	10
mhc class-i	1	9
mica	1	13
microbiome	1	17
microdnas	1	14
microfluidics	1	7
micrometastasis	1	7
micrornas	1	11
microsatellite instability	1	12
microwave ablation	1	8
mif	1	12
mini-microscopy	1	14
mir-181	1	16
mirna	1	16
mirna inhibition	1	16
mirna-sponge	1	16
mitochondria-targeted honokiol	1	8
mitochondria-targeted lonidamine	1	8
mitochondrial bioenergetics	1	8
mitochondrial glutaminase	1	11
mitochondrial mirna	1	16
mitochondrial mutations	1	9
mitogen	1	14
mitomycin-c	1	14
mitosis	1	14
mixed cryoglobulinemia	1	13
modeling	1	6
molecular atlas	1	9
molecular biomarker	1	15
molecular feature	1	13
molecular mechanisms	1	15
molecular pattern	1	7
molecular profiling	1	9
molecular regulation	1	14
molecular subtyping	1	4
molecular typing	1	14
molecule rna detection	1	15
molecule subtypes	1	17
monoclonal-antibody	1	10
monocyte chemoattractant protein-1	1	14
monophosphoryl-lipid-a	1	10
mosaicism	1	7
motifs	1	2
mrmr algorithm	1	6
mrnasi	1	17
mtf1	1	6
multi-mode thermal therapy	1	8
multicolor immunohistochemistry	1	6
multiphoton microscopy	1	16
musashi1	1	7
mutagenesis	1	12
mutant p53	1	8
mutational signatures	1	9
myc	1	16
myeloid cell	1	14
myeloid-derived suppressor cell	1	6
myeloid-derived suppressor cells (mdscs)	1	5
nad(p)h	1	14
nadph oxidases	1	13
nafl	1	16
nanoparticle	1	16
nanovector	1	16
natural killer t cells	1	9
natural-killer	1	9
necrosis-factor-alpha	1	14
neovascularization	1	17
network	1	6
networks	1	10
neurons	1	15
neutrophil-lymphocyte ratio	1	9
new-model	1	16
next-generation sequencing	1	13
nf-kappa-b	1	9
niche-specific genes	1	8
nk cells	1	1
nkg2d	1	13
nkt cells	1	16
nlrp3 inflammasome	1	5
nomogram	1	10
non-alcoholic steatohepatitis (nash)	1	14
non-coding rna	1	12
non-hdl cholesterol	1	15
non-inferiority	1	13
non-parenchymal cells	1	11
noncoding rna	1	12
nonmelanoma skin-cancer	1	9
normalization method	1	9
novel drugs	1	13
nox family	1	13
nox4	1	13
nqo1	1	14
nras	1	12
nrf2	1	9
nuclear export signal	1	14
nuclear factor 4-alpha	1	9
nuclear receptor	1	14
nucleophosmin	1	14
nucleus rna-seq	1	13
number	1	9
off-tumor toxicity	1	10
oligonucleotide aptamer	1	11
omics	1	13
on-target	1	10
oncogene	1	3
oncogenic role	1	6
oncology-group	1	10
organ	1	7
organ-on-a-chip	1	9
organogenesis	1	13
organoid	1	15
organotropism	1	9
origination	1	9
origins	1	9
other	1	15
oval cell	1	14
oval cells	1	12
ovary	1	10
oxidative-phosphorylation	1	12
oxysterols	1	14
p-glycoprotein gene	1	12
p19arf	1	12
p53 target gene	1	7
p53 tumor suppressor	1	6
pancreatic adenocarcinoma	1	4
pancreatic cancer (pac)	1	8
pancreatic cancer liver metastasis	1	16
partial splenic embolization	1	13
pathogenesis	1	6
pathological angiogenesis	1	17
pathological perspectives	1	9
patient-derived organoid	1	9
patient-derived organoids	1	9
patients pts	1	13
pd-1	1	7
pd-l1	1	10
pdcd10	1	2
pdcd2l	1	6
pediatric oncology	1	9
pediatric-patients	1	7
pegilodecakin	1	13
pembrolizumab	1	9
percutaneous cryoablation	1	8
pericytes	1	12
peripheral-blood	1	8
perlecan	1	9
permeability	1	13
perspectives	1	9
pharmacological inhibition	1	14
phase-3	1	9
phase-i	1	13
phase-ii	1	15
phenotypes	1	12
phenotypic heterogeneity	1	17
phylogenetics	1	9
phylogeny	1	4
physiology	1	15
placenta growth-factor	1	10
plasma cells	1	12
plasma membrane protein	1	9
plasma-cells	1	13
platform	1	4
plc	1	10
pleiotrophin	1	13
plod2	1	9
ploidy heterogeneity	1	6
pluripotent stem cells	1	14
plus bevacizumab	1	13
polymers	1	8
population flush hypothesis	1	14
populations	1	8
ppar agonists	1	17
ppar signaling pathway	1	9
pre-metastasis microenvironment	1	14
precision	1	7
precision oncology	1	15
precision toxicology	1	7
preclinical models	1	10
precursor cells	1	14
predictive signature	1	14
predicts	1	13
preoperative chemotherapy	1	14
primary resistance	1	14
primary sclerosing cholangitis	1	9
profiles	1	6
profiling	1	13
progenitor	1	13
progenitor cells	1	9
progenitors	1	5
progno-sis value	1	13
prognostic	1	4
prognostic biomarker	1	11
prognostic gene signature	1	13
prognostic signature	1	7
prognostic-factors	1	15
programmed cell death	1	16
programmed cell death protein 1 (pd-1) alpha pd-1 antibody (alpha pd-1 ab)	1	8
programmed cell death protein-1	1	7
programmed death ligand-1	1	7
programs	1	8
progress	1	9
proliferative hepatocyte	1	6
promote	1	13
promote insulin-resistance	1	17
promoter sequence	1	14
promotes proliferation	1	13
prostacyclin	1	9
prostate-cancer	1	12
prostate-cancer cells	1	15
proteomics	1	12
prothymosin-alpha	1	8
protocol	1	6
prox1	1	10
pseudotime	1	10
psma pet	1	9
ptbp1	1	7
pten	1	9
ptn	1	13
pulmonary microcirculation	1	16
pulmonary neuroendocrine cells	1	9
pulmonary-fibrosis	1	13
pyruvate-dehydrogenase	1	9
qki	1	12
quinone oxidoreductase polymorphism	1	14
r-package	1	9
r-spondin1	1	10
rac1	1	9
rack1	1	11
radial glia	1	9
radiofrequency	1	8
radiotherapy	1	13
ran	1	14
rap1gap	1	14
ras oncogene	1	6
rats	1	12
rearrangements	1	14
receptor genes	1	9
receptor-alpha	1	15
receptors	1	10
recurrence-free survival	1	11
recurrent hepatocellular carcinoma	1	15
regression	1	6
regulated cell death	1	12
regulates fibrosis	1	8
regulator	1	12
regulators	1	14
regulatory networks	1	13
renal fibrosis	1	13
replication stress	1	12
repression	1	7
reprogramming	1	12
requirement	1	16
resistant cells	1	14
respiratory-chain	1	13
retinal degeneration	1	15
reveal	1	8
reverse-transcriptase	1	11
rhesus macaque	1	15
ripk1	1	14
risk	1	9
risk assessment system	1	9
risk stratification	1	4
risk-assessment	1	9
rodent cholangiocytes	1	12
ros	1	8
rrm2	1	13
s100a9	1	9
safety	1	9
salivary-gland	1	13
sarcoma-virus	1	9
scaffolds	1	9
scissor algorithm	1	9
sclerosing cholangitis	1	12
scm-omics	1	15
screening	1	6
scstar	1	9
secreted-protein	1	10
selective lxr modulator	1	14
separation	1	7
serine-protease	1	9
serm	1	14
sf3b4	1	6
sialoblastoma	1	13
side population cells	1	17
signal transducer	1	9
signaling pathways	1	9
single cells	1	7
single&#8208	1	12
single-cell dna sequencing	1	6
single-cell rna-sequencing analysis	1	6
single-cell rnas	1	9
single-cell sequencing technology	1	4
sinusoidal endothelial-cells	1	14
sinusoidal endothelium	1	16
ski-related novel protein n (snon)	1	12
skil	1	12
slims	1	14
slxrm	1	14
sm-omics	1	15
snf chromatin remodeling complex	1	15
snhg1	1	12
snon	1	12
software	1	5
solid tumors	1	9
soluble cd163	1	7
somatic multiplex-mutagenesis	1	14
somatic mutations	1	7
sorafenib resistance	1	13
sorting macs	1	11
sparcl1	1	13
spatial correlation	1	8
spatial transcriptome	1	10
spectroscopy	1	9
spheroids	1	15
splenectomy	1	13
spp1+macrophage	1	10
sprouting angiogenesis	1	15
squamous-cell carcinoma	1	9
ssx2ip	1	17
st	1	10
stat pathway	1	8
state-of-the-art analysis	1	15
states	1	13
steatosis	1	12
stellate cell-proliferation	1	6
stem cell	1	15
stem/progenitor cells	1	14
strand	1	13
stroma interactions	1	12
stromal fibroblasts	1	10
stromal glutamine metabolism	1	9
stromal myofibroblasts	1	10
structural variation (sv)	1	10
structural variations	1	9
subcellular-localization	1	13
subchronic exposure	1	12
subset	1	7
super-enhancer	1	11
super-enhancers	1	11
support vector machine	1	6
surface-enhanced raman scattering	1	9
surgery	1	8
survival analysis	1	5
survival prediction	1	13
survivin	1	4
swi	1	15
swi/snf-related complexes	1	15
switch	1	10
syk	1	16
synthase	1	12
synthetase	1	9
systems	1	15
systems biology	1	16
t cell crosstalk	1	14
t cell exhaustion	1	3
t cell marker genes	1	7
t-distributed stochastic neighbor embedding (t-sne)	1	9
tad and a	1	10
tak1	1	14
tams	1	10
target antigen	1	10
targeted chemotherapy	1	13
targeted deletion	1	16
tcf21	1	13
tcf4	1	12
technology	1	8
telomerase-specific hsv	1	12
tert	1	13
tert promoter mutations	1	13
tetrandrine	1	13
tgf-beta	1	13
th17	1	9
the cancer genome atlas	1	13
the cancer genome atlas (tcga)	1	9
therapeutic resistance	1	9
therapeutic response	1	13
therapies	1	7
therapy resistance	1	13
thermal ablation	1	13
thorax	1	16
thrombospondin-1	1	9
tight junction	1	6
tigit	1	13
tim-3 expression	1	11
time-lapse	1	16
tissue homeostasis	1	17
tissue-resident	1	12
tissue-resident cd103(+)cd8(+)t cells	1	6
tissue-sections	1	15
tlr4	1	12
tme	1	7
tnfr2	1	7
toxicology	1	7
tp53	1	17
trans-retinoic acid	1	13
transarterial chemoembolisation	1	7
transcriptome analysis	1	15
transforming growth factor-beta 1 (tgf-beta 1)	1	12
transgenic mice	1	10
transition	1	13
transition contributes	1	17
transitions	1	13
translational medicine	1	15
transposable element (te)	1	10
treatment-related lymphopenia	1	14
trends	1	6
trial	1	10
triple-negative breast cancers	1	9
trisomy-21	1	14
tumor aggressiveness	1	6
tumor ecosystem	1	12
tumor heterogene-ity	1	9
tumor immunity	1	16
tumor immunology	1	6
tumor initiation	1	15
tumor microenvironments	1	8
tumor morphology	1	11
tumor mutational burden	1	13
tumor necrosis factor-like weak inducer of apoptosis (tweak)	1	14
tumor proliferation	1	9
tumor promotion	1	16
tumor spheroids	1	9
tumor vascularization	1	15
tumor&#8208	1	12
tumor-associated endothelial cells	1	3
tumor-associated fibroblasts	1	7
tumor-associated neutrophils	1	14
tumor-infiltrating	1	9
tumor-initiating cells	1	14
tumor-suppressor	1	13
tumor-suppressor gene	1	8
tumour immune barrier	1	10
tumour metastasis	1	6
tumour microenvironment	1	9
tweak	1	14
tyrosinemia type-i	1	13
ube2c	1	10
vaccination	1	10
vacuum window	1	16
validation	1	7
variability	1	9
vascular endothelial cells (vecs)	1	17
vascular endothelial stem cells	1	17
vascular-permeability	1	9
vectors	1	15
vegf	1	9
verteporfin	1	10
vessel normalisation	1	17
vessel normalization	1	14
viable circulating tumor cells	1	12
viral integration	1	9
viral-hepatitis	1	9
viral-rna	1	13
virome capture sequencing	1	9
virus	1	11
virus-x protein	1	14
vivo	1	16
warburg	1	10
warburg effect	1	10
weighted gene co-expression network analysis (wgcna)	1	9
whole genome amplification	1	8
whole-genome	1	16
wide expression	1	11
wnt	1	3
wnt signalling	1	15
wnt signalling pathway	1	13
xii	1	12
yamanaka factors	1	7
yields	1	15
ym155	1	13
ythdf1	1	5
znf717	1	11
zonation	1	11

## Sheet: sheet5
source	documents	citations	total link strength	citations/documents		Element	h_index	g_index	m_index	TC	NP	PY_start
frontiers in immunology	17	98	15	5.76471		JOURNAL OF HEPATOLOGY	11	16	2.2	698	16	2020
nature communications	17	488	34	28.7059		NATURE COMMUNICATIONS	10	17	1.42857	488	17	2018
journal of hepatology	16	698	52	43.625		GUT	7	11	1.16667	370	11	2019
gut	11	370	33	33.6364		FRONTIERS IN IMMUNOLOGY	6	9	1.5	98	17	2021
frontiers in oncology	10	78	28	7.8		ADVANCED SCIENCE	5	6	1	201	6	2020
cancer letters	9	233	23	25.8889		CANCER LETTERS	5	9	0.178571	233	9	1997
cancers	9	47	8	5.22222		JOURNAL FOR IMMUNOTHERAPY OF CANCER	5	7	1.25	60	9	2021
hepatology	9	57	10	6.33333		CANCER RESEARCH	4	4	0.666667	78	4	2019
journal for immunotherapy of cancer	9	60	5	6.66667		CELL REPORTS	4	4	1	104	4	2021
frontiers in genetics	7	15	20	2.14286		FRONTIERS IN ONCOLOGY	4	8	0.8	78	10	2020
advanced science	6	201	10	33.5		GASTROENTEROLOGY	4	4	1	100	4	2021
scientific reports	6	36	7	6		HEPATOLOGY	4	7	1	57	9	2021
hepatology communications	5	190	14	38		NATURE	4	4	0.285714	2494	4	2011
cancer research	4	78	2	19.5		SCIENTIFIC REPORTS	4	6	0.8	36	6	2020
cell reports	4	104	6	26		CANCERS	3	6	0.75	47	9	2021
frontiers in cell and developmental biology	4	22	1	5.5		CELLULAR AND MOLECULAR GASTROENTEROLOGY AND HEPATOLOGY	3	3	1	17	3	2022
gastroenterology	4	100	7	25		GENOME MEDICINE	3	4	0.75	37	4	2021
genome medicine	4	37	5	9.25		PROCEEDINGS OF THE NATIONAL ACADEMY OF SCIENCES OF THE UNITED STATES OF AMERICA	3	3	0.15	333	3	2005
journal of experimental & clinical cancer research	4	44	2	11		AGING-US	2	2	0.666667	36	2	2022
nature	4	2494	32	623.5		ANNALS OF TRANSLATIONAL MEDICINE	2	2	0.5	13	2	2021
biochemical and biophysical research communications	3	9	1	3		BIOCHEMICAL AND BIOPHYSICAL RESEARCH COMMUNICATIONS	2	3	0.4	9	3	2020
cellular and molecular gastroenterology and hepatology	3	17	18	5.66667		BMC MEDICAL GENOMICS	2	2	0.5	9	2	2021
communications biology	3	14	0	4.66667		CANCER BIOLOGY & MEDICINE	2	2	0.4	9	2	2020
frontiers in pharmacology	3	6	3	2		CANCER CELL	2	2	0.5	224	2	2021
journal of gastrointestinal oncology	3	4	5	1.33333		COLD SPRING HARBOR MOLECULAR CASE STUDIES	2	2	0.4	17	2	2020
journal of translational medicine	3	7	3	2.33333		FASEB JOURNAL	2	2	0.4	121	2	2020
npj precision oncology	3	11	4	3.66667		FRONTIERS IN CELL AND DEVELOPMENTAL BIOLOGY	2	4	0.5	22	4	2021
proceedings of the national academy of sciences of the united states of	3	333	2	111		FRONTIERS IN GENETICS	2	3	0.285714	15	7	2018
translational cancer research	3	3	0	1		GENOME BIOLOGY	2	2	0.285714	124	2	2018
translational oncology	3	5	1	1.66667		HEPATOLOGY COMMUNICATIONS	2	5	0.333333	190	5	2019
aging-us	2	36	3	18		INTERNATIONAL JOURNAL OF BIOLOGICAL SCIENCES	2	2	0.5	26	2	2021
annals of translational medicine	2	13	4	6.5		INTERNATIONAL JOURNAL OF MOLECULAR SCIENCES	2	2	0.4	17	2	2020
bmc medical genomics	2	9	0	4.5		JOURNAL OF CLINICAL INVESTIGATION	2	2	0.4	178	2	2020
cancer biology & medicine	2	9	4	4.5		JOURNAL OF EXPERIMENTAL & CLINICAL CANCER RESEARCH	2	4	0.333333	44	4	2019
cancer cell	2	224	10	112		JOURNAL OF EXPERIMENTAL MEDICINE	2	2	0.4	84	2	2020
clinical and translational medicine	2	35	1	17.5		JOURNAL OF TRANSLATIONAL MEDICINE	2	2	0.666667	7	3	2022
cold spring harbor molecular case studies	2	17	0	8.5		JOVE-JOURNAL OF VISUALIZED EXPERIMENTS	2	2	0.222222	21	2	2016
discover oncology	2	1	1	0.5		LIFE SCIENCE ALLIANCE	2	2	0.5	49	2	2021
faseb journal	2	121	1	60.5		MOLECULAR THERAPY	2	2	0.5	13	2	2021
genome biology	2	124	3	62		NPJ PRECISION ONCOLOGY	2	3	0.666667	11	3	2022
heliyon	2	4	1	2		SCIENCE ADVANCES	2	2	0.4	59	2	2020
hepatology international	2	48	3	24		AMERICAN JOURNAL OF PHYSIOLOGY-GASTROINTESTINAL AND LIVER PHYSIOLOGY	1	1	0.0714286	13	1	2011
international immunopharmacology	2	0	0	0		ANNALS OF THE NEW YORK ACADEMY OF SCIENCES	1	1	0.25	1	1	2021
international journal of biological sciences	2	26	2	13		BIOCHEMICAL JOURNAL	1	1	0.0454545	57	1	2003
international journal of molecular sciences	2	17	13	8.5		BIOENGINEERING & TRANSLATIONAL MEDICINE	1	1	0.111111	127	1	2016
journal of cancer research and clinical oncology	2	4	4	2		BIOMARKER RESEARCH	1	1	0.333333	19	1	2022
journal of clinical investigation	2	178	3	89		CANCER	1	1	0.0357143	42	1	1997
journal of experimental medicine	2	84	2	42		CANCER CELL INTERNATIONAL	1	1	0.333333	4	1	2022
journal of oncology	2	0	0	0		CANCER DISCOVERY	1	1	0.333333	178	1	2022
jove-journal of visualized experiments	2	21	0	10.5		CANCER MEDICINE	1	1	0.5	1	1	2023
life science alliance	2	49	3	24.5		CANCER RESEARCH COMMUNICATIONS	1	1	0.333333	1	1	2022
molecular cancer	2	5	1	2.5		CANCER TREATMENT REVIEWS	1	1	0.166667	32	1	2019
molecular therapy	2	13	0	6.5		CELL	1	1	0.125	1189	1	2017
nature reviews gastroenterology & hepatology	2	72	9	36		CELL AND TISSUE RESEARCH	1	1	0.0526316	200	1	2006
science advances	2	59	0	29.5		CELL BIOLOGY AND TOXICOLOGY	1	1	0.2	19	1	2020
theranostics	2	4	1	2		CELL CYCLE	1	1	0.05	39	1	2005
acs sensors	1	0	0	0		CELL DEATH DISCOVERY	1	1	0.25	19	1	2021
advances in clinical and experimental medicine	1	0	0	0		CELL REPORTS MEDICINE	1	1	0.5	1	1	2023
american journal of cancer research	1	0	2	0		CELL REPORTS METHODS	1	1	0.5	1	1	2023
american journal of physiology-gastrointestinal and liver physiology	1	13	0	13		CELL RESEARCH	1	1	0.142857	80	1	2018
analytical cellular pathology	1	0	0	0		CELLS	1	1	0.5	1	1	2023
annals of the new york academy of sciences	1	1	0	1		CELLULAR & MOLECULAR BIOLOGY LETTERS	1	1	0.5	3	1	2023
apoptosis	1	0	3	0		CELLULAR AND MOLECULAR BIOENGINEERING	1	1	0.25	5	1	2021
biochemical genetics	1	0	0	0		CLINICAL AND MOLECULAR HEPATOLOGY	1	1	0.333333	15	1	2022
biochemical journal	1	57	0	57		CLINICAL AND TRANSLATIONAL MEDICINE	1	2	0.333333	35	2	2022
bioengineering & translational medicine	1	127	0	127		COMMUNICATIONS BIOLOGY	1	3	0.166667	14	3	2019
biomarker research	1	19	7	19		COMPUTERS IN BIOLOGY AND MEDICINE	1	1	0.5	2	1	2023
biomolecules and biomedicine	1	0	0	0		DISCOVER ONCOLOGY	1	1	0.5	1	2	2023
breast cancer-targets and therapy	1	0	0	0		ELIFE	1	1	0.25	19	1	2021
cancer	1	42	0	42		ENDOCRINE METABOLIC & IMMUNE DISORDERS-DRUG TARGETS	1	1	0.5	1	1	2023
cancer cell international	1	4	1	4		ENDOCRINOLOGY	1	1	0.333333	4	1	2022
cancer discovery	1	178	8	178		EUROPEAN REVIEW FOR MEDICAL AND PHARMACOLOGICAL SCIENCES	1	1	0.5	3	1	2023
cancer medicine	1	1	1	1		EXPERIMENTAL AND MOLECULAR PATHOLOGY	1	1	0.333333	3	1	2022
cancer research communications	1	1	0	1		EXPERIMENTAL BIOLOGY AND MEDICINE	1	1	0.333333	1	1	2022
cancer treatment reviews	1	32	1	32		EXPERIMENTAL CELL RESEARCH	1	1	0.04	108	1	2000
cell	1	1189	58	1189		FRONTIERS IN MEDICINE	1	1	0.25	7	1	2021
cell and tissue research	1	200	0	200		FRONTIERS IN PHARMACOLOGY	1	2	0.25	6	3	2021
cell biology and toxicology	1	19	1	19		FRONTIERS IN PHYSIOLOGY	1	1	0.2	5	1	2020
cell cycle	1	39	0	39		GENES & DEVELOPMENT	1	1	0.111111	55	1	2016
cell death & disease	1	0	2	0		GENOME RESEARCH	1	1	0.125	140	1	2017
cell death discovery	1	19	7	19		HELIYON	1	2	0.2	4	2	2020
cell reports medicine	1	1	3	1		HEPATOLOGY INTERNATIONAL	1	2	0.2	48	2	2020
cell reports methods	1	1	1	1		IMMUNITY	1	1	0.5	7	1	2023
cell research	1	80	10	80		INFECTION AND IMMUNITY	1	1	0.333333	1	1	2022
cells	1	1	9	1		INTERNATIONAL JOURNAL OF GENERAL MEDICINE	1	1	0.25	6	1	2021
cellular & molecular biology letters	1	3	0	3		INTERNATIONAL JOURNAL OF ONCOLOGY	1	1	0.0434783	8	1	2002
cellular and molecular bioengineering	1	5	0	5		JOURNAL OF CANCER RESEARCH AND CLINICAL ONCOLOGY	1	2	0.5	4	2	2023
clinical and molecular hepatology	1	15	2	15		JOURNAL OF GASTROINTESTINAL ONCOLOGY	1	2	0.333333	4	3	2022
computers in biology and medicine	1	2	2	2		JOURNAL OF HEALTHCARE ENGINEERING	1	1	0.333333	8	1	2022
elife	1	19	0	19		JOURNAL OF IMMUNOLOGY	1	1	0.333333	4	1	2022
endocrine metabolic & immune disorders-drug targets	1	1	1	1		JOURNAL OF IMMUNOLOGY RESEARCH	1	1	0.25	8	1	2021
endocrinology	1	4	0	4		JOURNAL OF MEDICAL GENETICS	1	1	0.166667	21	1	2019
european review for medical and pharmacological sciences	1	3	0	3		LIFE-BASEL	1	1	0.25	8	1	2021
experimental and molecular pathology	1	3	2	3		MICROBIOME	1	1	0.333333	23	1	2022
experimental biology and medicine	1	1	2	1		MICROMACHINES	1	1	0.25	9	1	2021
experimental cell research	1	108	0	108		MOLECULAR CANCER	1	2	0.5	5	2	2023
frontiers in medicine	1	7	0	7		MOLECULAR CANCER THERAPEUTICS	1	1	0.2	27	1	2020
frontiers in physiology	1	5	0	5		MOLECULAR OMICS	1	1	0.2	5	1	2020
functional & integrative genomics	1	0	4	0		MOLECULAR ONCOLOGY	1	1	0.25	6	1	2021
gastroenterology research and practice	1	0	0	0		MOLECULAR REPRODUCTION AND DEVELOPMENT	1	1	0.111111	2	1	2016
genes	1	0	1	0		MOLECULAR SYSTEMS BIOLOGY	1	1	0.2	64	1	2020
genes & development	1	55	1	55		NATURE MEDICINE	1	1	0.25	71	1	2021
genome research	1	140	6	140		NATURE REVIEWS GASTROENTEROLOGY & HEPATOLOGY	1	2	0.2	72	2	2020
gut pathogens	1	0	0	0		NATURE REVIEWS NEPHROLOGY	1	1	0.142857	265	1	2018
human genomics	1	0	1	0		ONCOGENE	1	1	0.333333	12	1	2022
immunity	1	7	1	7		ONCOIMMUNOLOGY	1	1	0.333333	3	1	2022
infection and immunity	1	1	1	1		ONCOLOGY LETTERS	1	1	0.2	11	1	2020
international journal of general medicine	1	6	1	6		ONCOLOGY REPORTS	1	1	0.333333	6	1	2022
international journal of oncology	1	8	0	8		ONCOTARGET	1	1	0.111111	33	1	2016
iscience	1	0	1	0		PATHOLOGY & ONCOLOGY RESEARCH	1	1	0.333333	5	1	2022
journal of biological regulators and homeostatic agents	1	0	2	0		RADIOLOGY	1	1	0.5	12	1	2023
journal of healthcare engineering	1	8	3	8		RNA BIOLOGY	1	1	0.25	1	1	2021
journal of immunology	1	4	0	4		SEMINARS IN LIVER DISEASE	1	1	0.25	12	1	2021
journal of immunology research	1	8	2	8		STEM CELLS AND CLONING-ADVANCES AND APPLICATIONS	1	1	0.25	3	1	2021
journal of medical genetics	1	21	3	21		TECHNOLOGY IN CANCER RESEARCH & TREATMENT	1	1	0.333333	1	1	2022
journal of medical virology	1	0	1	0		THERANOSTICS	1	2	0.333333	4	2	2022
journal of pathology	1	0	0	0		TRANSLATIONAL CANCER RESEARCH	1	1	0.333333	3	3	2022
journal of pharmaceutical analysis	1	0	1	0		TRANSLATIONAL ONCOLOGY	1	2	0.333333	5	3	2022
life-basel	1	8	1	8		WORLD JOURNAL OF SURGICAL ONCOLOGY	1	1	0.5	1	1	2023
mbio	1	0	1	0
medcomm	1	0	0	0
microbiome	1	23	0	23
micromachines	1	9	0	9
molecular cancer therapeutics	1	27	0	27
molecular omics	1	5	0	5
molecular oncology	1	6	1	6
molecular reproduction and development	1	2	0	2
molecular systems biology	1	64	8	64
nature medicine	1	71	2	71
nature reviews nephrology	1	265	3	265
naunyn-schmiedebergs archives of pharmacology	1	0	0	0
neurological research	1	0	0	0
oncogene	1	12	2	12
oncogenesis	1	0	1	0
oncoimmunology	1	3	1	3
oncology letters	1	11	3	11
oncology reports	1	6	1	6
oncotarget	1	33	0	33
pathology & oncology research	1	5	0	5
radiology	1	12	0	12
rna biology	1	1	0	1
seminars in liver disease	1	12	6	12
stem cells and cloning-advances and applications	1	3	0	3
technology in cancer research & treatment	1	1	3	1
world journal of gastroenterology	1	0	4	0
world journal of surgical oncology	1	1	3	1
	331

## Sheet: sheet6
source	citations	total link strength
cell	849	61541
nature	797	62067
hepatology	626	60350
nat commun	544	43810
j hepatol	446	40513
science	407	32859
cancer res	387	28138
cancer cell	358	27056
p natl acad sci usa	340	26494
gastroenterology	310	29583
nat med	302	25478
nat methods	242	19605
clin cancer res	241	16930
nucleic acids res	240	15361
nat biotechnol	225	16137
j clin invest	212	19581
plos one	208	18954
gut	206	20304
immunity	205	18700
front immunol	202	17859
sci rep-uk	201	17996
nat genet	200	14441
new engl j med	194	14441
nat rev cancer	186	13015
nat rev gastro hepat	183	18622
bioinformatics	167	10605
cell rep	158	13308
genome biol	157	11414
cancer discov	147	11361
nat rev immunol	143	13098
oncogene	142	10452
nat immunol	136	9984
int j mol sci	122	10082
ca-cancer j clin	120	7993
cancer lett	113	8518
oncotarget	112	9846
nat rev clin oncol	110	7754
nat protoc	109	7284
j immunol	108	8905
cancers	105	8460
j clin oncol	103	7598
j exp med	101	8393
lancet	101	7605
j biol chem	99	8037
front oncol	95	7023
cell stem cell	92	6063
blood	90	6220
cell death dis	86	6000
mol cell	86	6857
genome res	84	5466
lancet oncol	84	6659
am j pathol	78	6793
int j cancer	78	6388
j immunother cancer	78	5072
mol cancer	77	5748
cell res	76	5654
brit j cancer	69	4948
oncoimmunology	69	6141
world j gastroentero	69	5538
cell metab	68	7873
bmc bioinformatics	66	4437
nat cell biol	64	5108
j exp clin canc res	62	4885
nat rev genet	60	5324
sci transl med	59	5043
gene dev	55	4116
dev cell	51	3915
cells-basel	50	4451
elife	49	4751
bmc cancer	48	3356
j hematol oncol	48	3456
liver int	48	3816
theranostics	47	3839
jci insight	46	5427
cancer sci	45	4053
lab chip	42	4139
nat rev drug discov	42	3465
oncol rep	42	3056
ann oncol	41	2815
mol ther	41	2418
nat rev mol cell bio	41	3300
cell mol immunol	40	3162
nat rev dis primers	40	2961
oncol lett	38	2838
front genet	37	2597
annu rev immunol	36	3675
biochem bioph res co	36	3035
cell syst	36	2775
exp mol med	36	3240
hepatol commun	35	5004
j cell biol	35	2564
j pathol	35	3511
sci adv	35	2509
sci immunol	35	3245
signal transduct tar	35	2646
semin cancer biol	34	2498
ann surg oncol	33	2520
annu rev pathol-mech	33	2924
cancer immunol immun	33	2420
bba-rev cancer	32	2385
brief bioinform	32	2062
cancer immunol res	32	2176
embo j	32	2389
front cell dev biol	32	2480
mol cell biol	31	1938
oncotargets ther	31	2095
biorxiv	30	1916
cell death differ	30	1658
circ res	30	3916
development	30	3402
ebiomedicine	30	2284
eur j cancer	30	2353
j cell physiol	30	2180
methods mol biol	30	2440
trends cancer	30	2595
aging-us	29	2045
cell discov	29	2428
front pharmacol	29	2264
immunol rev	29	2213
mol oncol	29	2305
jama oncol	28	2511
nat cancer	28	1786
j cancer	27	1956
j cell mol med	27	2002
omics	27	1794
adv sci	26	1957
eur j immunol	26	2214
j cell biochem	26	1902
liver cancer	26	1930
jnci-j natl cancer i	25	1814
semin liver dis	25	3246
carcinogenesis	24	1831
genome med	24	2134
physiol rev	24	2097
plos genet	24	2575
cancer-am cancer soc	23	1598
exp cell res	23	1534
j leukocyte biol	23	2377
j transl med	23	1850
mol cancer ther	23	1651
biomed pharmacother	22	1321
bmc genomics	22	1666
cell cycle	22	1484
cell mol gastroenter	22	2408
am j physiol-gastr l	21	3092
ann surg	21	1502
ann transl med	21	1239
am j cancer res	20	1572
cancer cell int	20	1591
int j oncol	20	1963
modern pathol	20	2077
cancer med-us	19	1595
front mol biosci	19	1255
int immunopharmacol	19	1153
j cell sci	19	1495
oncologist	19	1281
pharmacol therapeut	19	1738
radiology	19	980
clin gastroenterol h	18	1285
clin transl med	18	1219
commun biol	18	1288
digest dis sci	18	1700
j am soc nephrol	18	2208
lab invest	18	1398
mol syst biol	18	1631
plos comput biol	18	1187
sci signal	18	1391
arterioscl throm vas	17	2027
cancer metast rev	17	1313
cell immunol	17	1654
cell mol life sci	17	1197
circulation	17	2040
j thorac oncol	17	1308
j virol	17	1203
jhep rep	17	2729
nat metab	17	1858
semin immunol	17	1588
tumor biol	17	1241
adv exp med biol	16	1282
angiogenesis	16	1880
cancer manag res	16	989
faseb j	16	1546
histopathology	16	1847
hum pathol	16	1397
j cancer res clin	16	1372
trends cell biol	16	1330
trends immunol	16	1230
adv drug deliver rev	15	1394
curr biol	15	1010
hepatol res	15	1479
int j biochem cell b	15	1261
jove-j vis exp	15	1510
mol cancer res	15	1013
plos biol	15	1014
autophagy	14	1267
biotechnol bioeng	14	1503
cancer commun	14	785
cell death discov	14	1042
clin chem	14	952
curr opin cell biol	14	865
febs j	14	981
hepatol int	14	1490
j gastroen hepatol	14	1235
jama-j am med assoc	14	1225
mol carcinogen	14	1019
redox biol	14	939
acs nano	13	1053
anticancer res	13	750
biochem j	13	901
biochem pharmacol	13	602
biomaterials	13	1305
breast cancer res	13	985
cell host microbe	13	1165
clin liver dis	13	993
cytokine	13	942
diabetes	13	2306
embo mol med	13	1159
j clin med	13	1386
mol cell proteomics	13	1041
mol med rep	13	762
mol ther-nucl acids	13	1206
neoplasia	13	1119
neuro-oncology	13	1287
stem cells	13	1065
trends mol med	13	995
am j surg pathol	12	1029
bba-mol basis dis	12	1314
biomed res int	12	1048
cancer	12	763
cancer biol med	12	633
clin exp immunol	12	1904
clin exp metastas	12	827
database-oxford	12	669
int j biol sci	12	933
iscience	12	1466
j gastroenterol	12	985
j surg oncol	12	950
plos pathog	12	988
adv cancer res	11	769
anal chem	11	925
bioscience rep	11	768
cancer treat rev	11	691
cell biosci	11	679
cell commun signal	11	720
expert rev gastroent	11	638
j clin transl hepato	11	939
j hepatocell carcino	11	1026
j natl cancer i	11	760
life sci	11	909
matrix biol	11	993
medicine	11	825
nat neurosci	11	819
oncogenesis	11	1099
pancreas	11	625
pediatr blood cancer	11	856
plos med	11	839
protein cell	11	590
biomedicines	10	670
bmc med genomics	10	797
brit j pharmacol	10	578
clin mol hepatol	10	850
compr physiol	10	1072
crit rev oncol hemat	10	645
curr opin immunol	10	825
febs lett	10	577
front endocrinol	10	1658
gigascience	10	701
hepatob pancreat dis	10	991
immunol cell biol	10	775
immunology	10	713
j control release	10	1030
j stat softw	10	604
transl oncol	10	606
aliment pharm ther	9	1046
am j resp crit care	9	707
biomed res int-uk	9	543
biomolecules	9	827
cell signal	9	484
dev dynam	9	1140
drug discov today	9	950
embo rep	9	747
eur rev med pharmaco	9	513
free radical bio med	9	926
future oncol	9	727
genomics	9	573
immunol lett	9	795
int immunol	9	670
int j clin exp patho	9	547
j gastrointest oncol	9	593
j mol med	9	796
med oncol	9	799
mediat inflamm	9	976
mol aspects med	9	843
mol biol cell	9	574
mol ther-oncolytics	9	702
npj precis oncol	9	862
oxid med cell longev	9	651
pharmacol res	9	490
trends genet	9	782
trends pharmacol sci	9	908
am j hum genet	8	504
bmc biol	8	897
cancer biol ther	8	586
dev biol	8	908
exp biol med	8	746
exp mol pathol	8	710
f1000res	8	564
genesis	8	572
hepatobil surg nutr	8	783
invest ophth vis sci	8	736
j immunol res	8	620
j invest dermatol	8	721
j mol biol	8	442
j nanobiotechnol	8	438
leukemia	8	498
med sci monitor	8	496
mol med	8	1047
mol metab	8	494
molecules	8	804
nat rev nephrol	8	929
pathol res pract	8	700
sci data	8	891
semin cell dev biol	8	563
world j hepatol	8	792
aging cell	7	553
am j gastroenterol	7	991
am j physiol-lung c	7	887
ann hepatol	7	837
apoptosis	7	325
bioengineered	7	415
biomark res	7	638
breast cancer res tr	7	509
cancer epidem biomar	7	508
cell proliferat	7	347
cell tissue res	7	792
clin biochem	7	456
clin immunol	7	674
comput struct biotec	7	626
csh perspect med	7	656
curr protoc mol biol	7	909
cytokine growth f r	7	476
cytom part a	7	345
endocr-relat cancer	7	462
epigenetics-us	7	623
eur j nucl med mol i	7	376
eur j pharmacol	7	487
gene	7	557
genes dis	7	506
innovation-amsterdam	7	548
j autoimmun	7	643
j mach learn res	7	574
j neurosci	7	892
j oncol	7	422
lung cancer	7	390
nat chem biol	7	346
nutrients	7	657
oncology-basel	7	587
proteomics	7	610
surgery	7	711
use r	7	439
vaccines-basel	7	450
world j surg oncol	7	606
acta bioch bioph sin	6	463
acta biomater	6	413
acta pharm sin b	6	420
am j clin pathol	6	352
ann ny acad sci	6	470
annu rev genom hum g	6	611
annu rev med	6	292
annu rev physiol	6	851
antioxid redox sign	6	799
bmc med	6	567
brit j haematol	6	303
cancer chemoth pharm	6	368
cancer control	6	391
cancer res treat	6	543
chin j cancer	6	503
chinese j cancer res	6	376
clin sci	6	779
cran	6	338
curr opin biotech	6	792
curr opin gastroen	6	788
curr opin genet dev	6	546
curr pharm design	6	369
curr top dev biol	6	468
differentiation	6	489
exp ther med	6	532
front med-lausanne	6	449
front physiol	6	730
gene ther	6	325
gut liver	6	541
hpb	6	348
hum mol genet	6	404
j histochem cytochem	6	347
j mol diagn	6	398
j proteome res	6	523
j viral hepatitis	6	418
jnci cancer spect	6	462
kidney int	6	513
lancet gastroenterol	6	443
methods	6	635
mol biol evol	6	436
mol immunol	6	518
mol pharmaceut	6	621
nar genom bioinform	6	274
ther adv med oncol	6	667
toxicol sci	6	640
trends biochem sci	6	392
acs central sci	5	381
am j clin nutr	5	334
am j physiol-cell ph	5	514
am j resp cell mol	5	432
am j surg	5	299
atherosclerosis	5	760
bioessays	5	595
biofabrication	5	315
cancer gene ther	5	275
cancer microenviron	5	409
cancer prev res	5	304
clin chim acta	5	533
clin colorectal canc	5	298
clin dev immunol	5	505
clin transl gastroen	5	492
clin transl immunol	5	745
contemp oncol (pozn)	5	224
csh perspect biol	5	389
curr med chem	5	316
curr opin oncol	5	283
curr protoc bioinformatics	5	269
digest dis	5	571
ejso-eur j surg onc	5	298
eur j biochem	5	289
eur radiol	5	209
expert opin ther tar	5	319
fibrogenesis tissue	5	529
front bioeng biotech	5	398
front cardiovasc med	5	636
gastric cancer	5	495
gene expression	5	298
genom proteom bioinf	5	377
hum immunol	5	417
immunobiology	5	558
int j gen med	5	279
int j hyperther	5	242
int j mol med	5	457
invest new drug	5	299
j appl physiol	5	309
j biomed sci	5	369
j chem inf model	5	535
j clin immunol	5	1201
j clin pharmacol	5	264
j infect dis	5	480
j lipid res	5	306
j pediatr surg	5	602
j vis exp	5	257
life sci alliance	5	415
liver transplant	5	298
mech ageing dev	5	454
metabolism	5	866
method enzymol	5	282
mol pharmacol	5	307
neuron	5	494
npj breast cancer	5	327
pathol oncol res	5	409
peerj	5	415
prostate	5	254
r: a language and environment for statistical computing	5	283
radiat res	5	333
rna	5	292
semin immunopathol	5	296
stem cell rep	5	413
stem cell res ther	5	607
technol cancer res t	5	510
tissue eng	5	622
trends biotechnol	5	413
virchows arch	5	277
viruses-basel	5	283
acta pharmacol sin	4	160
aligning sequence reads	4	251
am j hematol	4	268
am j roentgenol	4	359
anal bioanal chem	4	424
analyst	4	406
annu rev cell dev bi	4	187
annu rev genet	4	188
annu rev nutr	4	242
arch biochem biophys	4	250
arch pathol lab med	4	231
arch toxicol	4	320
bba-mol cell res	4	246
best pract res cl ga	4	262
biochem soc t	4	320
biochemistry-us	4	230
biochim biophys acta	4	208
biol cell	4	399
biomed microdevices	4	592
biosens bioelectron	4	138
blood adv	4	210
bmc biotechnol	4	300
bmc gastroenterol	4	332
bmj-brit med j	4	231
brit med j	4	248
cancer invest	4	227
cardiovasc res	4	764
cell adhes migr	4	390
cell physiol biochem	4	320
clin epigenetics	4	356
clin res hepatol gas	4	250
curr oncol rep	4	312
curr top microbiol	4	293
curr treat option on	4	247
diabetologia	4	716
diagn pathol	4	301
drugs	4	377
endocr rev	4	506
endocrinology	4	249
environ pollut	4	312
environ toxicol phar	4	324
esmo open	4	289
exp hematol oncol	4	331
expert opin biol th	4	204
food chem toxicol	4	226
front biosci-landmrk	4	236
front med-prc	4	291
front pediatr	4	325
gene chromosome canc	4	333
gene expr patterns	4	407
haematologica	4	273
histochem cell biol	4	218
ieee t pattern anal	4	202
immun inflamm dis	4	177
immunogenetics	4	265
immunol today	4	447
immunotherapy-uk	4	348
in vitro cell dev-an	4	456
int j clin oncol	4	283
int j dev biol	4	384
int j exp pathol	4	262
int j radiat oncol	4	177
j anat	4	319
j biomol screen	4	592
j cell commun signal	4	624
j clin endocr metab	4	266
j comput biol	4	253
j gen virol	4	199
j med genet	4	424
j natl compr canc ne	4	383
j neuroinflamm	4	204
jama netw open	4	512
jpn j clin oncol	4	299
liver	4	299
math biosci eng	4	232
mbio	4	266
medcomm	4	237
methods cell biol	4	281
mol cell biochem	4	207
mol cell endocrinol	4	465
mol neurobiol	4	237
mucosal immunol	4	315
mutat res-fund mol m	4	316
nano lett	4	165
nat biomed eng	4	220
nat mater	4	303
nat rev cardiol	4	602
nat rev endocrinol	4	623
nat rev neurosci	4	497
nat rev urol	4	301
nat struct mol biol	4	243
oncologie	4	160
pharmaceuticals-base	4	261
prog retin eye res	4	580
protein sci	4	161
scand j gastroentero	4	429
scand j immunol	4	268
semin oncol	4	204
small	4	316
stat biol health	4	262
stem cells int	4	333
thorax	4	528
transl lung cancer r	4	188
transl res	4	598
virology	4	327
world j gastro oncol	4	300
acta neuropathol	3	261
adv clin chem	3	134
adv mater	3	267
alcohol clin exp res	3	367
am j physiol-endoc m	3	291
am j transl res	3	171
anal biochem	3	118
anal chim acta	3	374
anat rec	3	456
ann biomed eng	3	376
annu rev biochem	3	220
appl immunohisto m m	3	164
arthritis rheumatol	3	503
artif cell nanomed b	3	120
arxiv	3	158
asian pac j cancer p	3	369
asian pac j cancer prev	3	150
b cancer	3	267
bba-gen subjects	3	166
bba-mol cell biol l	3	198
bioinformation	3	147
biotechniques	3	188
biotechnol adv	3	199
biotechnol progr	3	461
blood cancer j	3	288
bmb rep	3	212
bmc syst biol	3	201
brief funct genomics	3	245
brit j dermatol	3	294
ca cancer j clin	3	159
cancer genet cytogen	3	180
cancer genom proteom	3	381
cancer j	3	237
cancer metab	3	234
cell biochem biophys	3	389
cell chem biol	3	196
cell rep med	3	300
cell transplant	3	251
chem biol	3	246
chem res toxicol	3	148
chem rev	3	130
chem soc rev	3	179
chinese med j-peking	3	120
clin liver dis (hoboken)	3	460
clin rev allerg immu	3	300
clin transl oncol	3	184
cold sh q b	3	123
cold spring harb protoc	3	237
comput biol med	3	348
csh protoc	3	346
curr opin pharmacol	3	256
curr opin virol	3	147
curr pathobiol rep	3	510
curr protoc pharmacol	3	209
cytotherapy	3	179
diabetes care	3	591
dis model mech	3	279
discov med	3	293
dna cell biol	3	327
dna repair	3	188
drug des dev ther	3	229
drug metab dispos	3	264
epigenomics-uk	3	392
eur heart j	3	453
eur j cell biol	3	152
eur urol	3	154
expert opin inv drug	3	259
expert rev anticanc	3	191
febs open bio	3	153
front biosci (elite ed)	3	358
funct integr genomic	3	132
gastroent res pract	3	167
gene expression omni	3	138
genes-basel	3	306
genetics	3	155
ggplot2: elegant graphics for data analysis	3	266
gynecol oncol	3	135
head neck-j sci spec	3	184
hepato-gastroenterol	3	239
hum genet	3	163
hum mutat	3	173
imeta	3	139
innate immun-london	3	313
int j clin exp med	3	253
int j nanomed	3	227
int rev cytol	3	195
intravital	3	156
iubmb life	3	195
j adv res	3	190
j allergy clin immun	3	177
j am med inform assn	3	99
j biomed biotechnol	3	232
j clin gastroenterol	3	183
j endocrinol	3	257
j genet genomics	3	179
j hum genet	3	172
j immunother	3	279
j liver cancer	3	341
j mammary gland biol	3	289
j med chem	3	188
j med virol	3	161
j neurosci res	3	208
j pediatr gastr nutr	3	230
j roy stat soc b	3	192
j tissue eng regen m	3	480
j. open source softw	3	201
lab anim-uk	3	289
med mol morphol	3	197
melanoma res	3	126
microvasc res	3	255
mol biol rep	3	193
mol clin oncol	3	197
mol genet metab	3	216
nat nanotechnol	3	330
nat rev microbiol	3	357
nat rev rheumatol	3	278
neoplasma	3	253
neuropsychopharmacol	3	292
obes rev	3	608
oral oncol	3	350
pathol int	3	204
pathology	3	217
philos t r soc b	3	308
physiol genomics	3	296
protocolsio	3	264
recent pat anti-canc	3	153
rna biol	3	247
sci bull	3	286
semin diagn pathol	3	177
stat med	3	184
stem cell rev rep	3	236
stem cell transl med	3	245
tissue barriers	3	150
toxicol appl pharm	3	242
transplantation	3	300
trends endocrin met	3	139
world j clin oncol	3	167
world j surg	3	150
wound repair regen	3	253
abdom radiol	2	78
acs appl mater inter	2	98
acs biomater sci eng	2	86
acta histochem	2	171
adv anat pathol	2	295
adv med sci-poland	2	78
adv neur in	2	194
aging dis	2	130
am j epidemiol	2	83
am j med genet	2	114
am j physiol-heart c	2	101
am j physiol-renal	2	336
am j transplant	2	117
anat sci int	2	239
angew chem int edit	2	228
angiology	2	98
ann gastroenterol	2	68
ann intern med	2	472
ann rheum dis	2	76
ann thorac surg	2	122
annu rev biomed eng	2	300
annu rev canc biol	2	147
annu rev pharmacol	2	362
apmis	2	101
appl sci-basel	2	123
arch ophthalmol-chic	2	66
arthritis res ther	2	295
asian j pharm sci	2	130
b world health organ	2	101
bba-bioenergetics	2	85
bba-gene regul mech	2	233
bio-protocol	2	258
biochem cell biol	2	271
biochem genet	2	86
biol canc	2	166
biomicrofluidics	2	194
biosci trends	2	65
biostatistics	2	252
biotechnol bioproc e	2	126
biotechnol j	2	225
blood cancer discov	2	122
bmc complem altern m	2	116
bmc dev biol	2	336
bmc immunol	2	249
bmc mol biol	2	170
bmj open gastroenter	2	203
brain res	2	111
braz j med biol res	2	122
brit j clin pharmaco	2	185
brit j nutr	2	97
brit j ophthalmol	2	294
cancer biomark	2	115
cancer biother radio	2	151
cancer imaging	2	204
cancer treat res	2	198
cancer treat res commun	2	112
cell biochem funct	2	216
cell genom	2	132
cell growth differ	2	92
cell mol biol	2	100
cell mol biol lett	2	151
cell motil cytoskel	2	210
chem biodivers	2	130
chem-biol interact	2	137
chest	2	75
children-basel	2	306
chromosoma	2	123
clin epidemiol	2	88
clin exp pharmacol p	2	175
clin infect dis	2	120
clin microbiol rev	2	205
clin nucl med	2	72
clin pharmacol ther	2	179
clin ther	2	132
comp hepatol	2	236
comput math method m	2	62
comput sci eng	2	76
crit rev biochem mol	2	120
csh mol case stud	2	115
curr atheroscler rep	2	276
curr cancer drug tar	2	122
curr drug metab	2	90
curr drug targets	2	245
curr mol med	2	171
curr mol pharmacol	2	259
curr opin chem biol	2	312
curr opin clin nutr	2	121
curr opin lipidol	2	246
curr protoc cytom	2	152
cytogenet genome res	2	91
cytometry	2	185
diagnostics	2	53
digest liver dis	2	80
dis markers	2	262
dna res	2	67
drug alcohol depen	2	126
drug discov ther	2	52
drug resist update	2	118
embnetjournal	2	122
endocrinol metab	2	160
endoscopy	2	82
environ health persp	2	136
environ health-glob	2	160
environ toxicol chem	2	160
eur j clin invest	2	165
eur j gynaecol oncol	2	96
eur j hum genet	2	204
eur j neurosci	2	113
eur surg res	2	279
evid-based compl alt	2	147
exp eye res	2	110
expert opin ther pat	2	70
expert rev mol diagn	2	222
expert rev vaccines	2	79
f1000prime rep	2	158
front med	2	71
front microbiol	2	335
github	2	122
glia	2	160
growth factors	2	72
gut microbes	2	152
hepat mon	2	118
hepat oncol	2	305
hepatic med-evid res	2	252
hepatol surg nutr	2	228
histol histopathol	2	156
hum gene ther	2	90
hum genomics	2	118
hum reprod	2	64
ieee t image process	2	99
infect immun	2	118
infercnv of the trinity ctat project	2	97
int j biol marker	2	83
int j cell biol	2	161
int j clin pract	2	91
int j pediatr otorhi	2	170
int j surg	2	123
int rev cel mol bio	2	107
int rev immunol	2	221
integr biol-uk	2	300
isme j	2	152
j agr food chem	2	160
j am acad dermatol	2	191
j am chem soc	2	101
j am coll cardiol	2	356
j appl toxicol	2	232
j atheroscler thromb	2	473
j bioinf comput biol	2	103
j biophotonics	2	211
j clin pathol	2	348
j comput chem	2	127
j dermatol	2	171
j dermatol sci	2	278
j drug target	2	100
j ethnopharmacol	2	129
j exp zool	2	102
j gastrointest surg	2	185
j immunol methods	2	97
j inherit metab dis	2	178
j insur med	2	115
j integr med-jim	2	142
j interf cytok res	2	132
j mol cell cardiol	2	254
j neurosurg	2	317
j nucl med	2	72
j nutr biochem	2	330
j oncol pract	2	124
j ovarian res	2	185
j pathol clin res	2	239
j pharm sci-us	2	241
j pharmacol exp ther	2	319
j pharmacol sci	2	132
j physiol-london	2	316
j proteomics	2	368
j r stat soc b	2	144
j stat mech-theory e	2	119
j surg res	2	218
j theor biol	2	122
j thorac cardiov sur	2	116
j thromb haemost	2	231
j vasc interv radiol	2	98
j zhejiang univ-sc b	2	283
jama surg	2	160
jco clin cancer info	2	164
jco precis oncol	2	82
langenbeck arch surg	2	141
langmuir	2	300
laplacian eigenmaps	2	185
mabs-austin	2	90
mamm genome	2	62
mech develop	2	80
med microbiol immun	2	97
med res rev	2	81
microbes infect	2	77
microbiome	2	152
microcirculation	2	226
microsyst nanoeng	2	82
mol biosyst	2	178
mol cell oncol	2	126
mol ecol resour	2	93
mol endocrinol	2	120
mutagenesis	2	73
mutat res-rev mutat	2	107
nano today	2	94
nanomed-nanotechnol	2	96
nanotoxicology	2	82
nat microbiol	2	120
natl sci rev	2	180
ncbi sra toolk	2	164
nejm evid	2	81
neuroscience	2	143
non-coding rna	2	282
npj genom med	2	96
nutr cancer	2	104
nutr res rev	2	127
obesity	2	342
oncol res	2	174
osteoarthr cartilage	2	244
p natl acad sci-biol	2	133
pathobiology	2	182
pattern recogn	2	96
pediatr devel pathol	2	229
pediatr radiol	2	240
pediatr transplant	2	240
pharmacol rev	2	270
phys rev lett	2	230
pigm cell melanoma r	2	197
plos neglect trop d	2	118
ppar res	2	92
precis clin med	2	97
preprint	2	238
proteom clin appl	2	263
quant imag med surg	2	90
radiother oncol	2	259
recent results cancer res	2	121
res exp med	2	165
retrovirology	2	161
roy soc open sci	2	145
rsc adv	2	118
sensor actuat b-chem	2	167
sensors-basel	2	187
silence	2	78
single cell transcri	2	223
spectrochim acta a	2	70
statpearls	2	69
stem cell res	2	121
stem cells dev	2	296
steroids	2	105
surg endosc	2	92
surg today	2	161
thescientificworldjo	2	150
thorac cancer	2	131
tissue antigens	2	239
tissue eng part b-re	2	220
toxicol lett	2	160
toxicol pathol	2	95
toxicology	2	125
transl gastroent hep	2	155
trends microbiol	2	115
umap uniform manifol	2	105
vaccine	2	84
who classification t	2	179
wires dev biol	2	251
world j biol chem	2	100
zenodo	2	101
180203426 arxiv	1	35
203752 biorxiv	1	30
25 aaai c artif inte	1	27
731935 biorxiv	1	45
a dual algorithm for the solution of non linear variational problems via finite element approximation	1	49
a language and environment for statistical computing	1	64
a package for survival analysis in r. r package version 3.2-13	1	47
a slide nanocount 0	1	59
abdom imaging	1	45
abeloffs clin oncolo	1	64
about us	1	61
acad radiol	1	163
accounts chem res	1	74
ace2 expression colo	1	49
acm sigops operating systems review	1	30
acs appl nano mater	1	36
acs synth biol	1	51
acta anat	1	188
acta gastro-ent belg	1	41
acta med okayama	1	44
acta neuropathol com	1	60
acta pathol japon	1	41
acta pharmacol sin b	1	35
acta physiol	1	67
acta virol	1	185
adipocyte	1	56
adv 2 messenger phos	1	55
adv biomed res	1	163
adv biosyst	1	49
adv enzyme regul	1	34
adv funct mater	1	49
adv healthc mater	1	49
adv immunol	1	64
adv lipid res	1	90
adv mat	1	49
adv neural inform pr	1	46
adv parasit	1	60
adv pharm bull	1	94
adv pharmacol	1	37
advances in biological regulation	1	42
age	1	129
aging (albany ny)	1	185
aging mech	1	41
ajcc canc staging ma	1	46
albr graefes arch f	1	148
alcohol	1	108
alcohol alcoholism	1	108
alcohol res-curr rev	1	153
algorithm mol biol	1	39
alleloscope integrat	1	121
allergy	1	46
altern med rev	1	46
alzheimers dement	1	70
alzheimers dement (n y)	1	52
am j anat	1	33
am j chinese med	1	72
am j clin exp urol	1	44
am j clin oncol-canc	1	49
am j dermatopath	1	163
am j dis child	1	116
am j med	1	49
am j med genet a	1	58
am j obstet gynecol	1	47
am j physiol	1	108
am j prev med	1	87
am j public health	1	109
am rev respir dis	1	49
am surgeon	1	46
american journal of respiratory and critical care medicine	1	39
amino acids	1	46
anal cell pathol	1	108
anal methods-uk	1	36
anatomy & biological anthropology	1	72
anim genet	1	42
anim model exp med	1	86
ann anat	1	57
ann clin lab sci	1	35
ann diagn pathol	1	86
ann hematol	1	49
ann med	1	145
ann rev cell biol	1	49
ann stat	1	41
ann. oncol	1	136
annotate annotation	1	75
annotationdbi: manipulation of sqlite-based annotations in bioconductor	1	103
annu rev bioph biom	1	44
annu rev cell biol	1	22
anti-cancer drug	1	154
antibodies	1	58
antioxidants-basel	1	81
antivir res	1	63
anz j surg	1	28
appl biochem biotech	1	54
appl environ microb	1	77
appl in vitro toxicol	1	90
appl physiol nutr me	1	62
arch intern med	1	62
arch oral biol	1	28
arch pathol	1	86
archivum immunologiae et therapiae experimentalis	1	70
arthritis rheum	1	61
arthritis rheum-us	1	64
arxiv preprint arxiv	1	73
arxiv11071561	1	49
asian pac j allergy	1	115
asian spine j	1	61
assay drug dev techn	1	151
atlas	1	92
autoimmun rev	1	37
aviat space envir md	1	86
b am math soc	1	73
banbury report	1	55
basic clin pharmacol	1	54
basic res cardiol	1	44
bba-biomembranes	1	36
bba-gene struct expr	1	39
behav res methods	1	41
beitr pathol	1	54
ber dtsch chem ges	1	47
bioact mater	1	52
bioanalysis	1	151
biochem biophys rep	1	58
biochemist	1	127
biochemistry-moscow+	1	33
biochimie	1	112
biocomput-pac sym	1	43
biodata min	1	55
biogerontology	1	19
biol blood marrow tr	1	59
biol open	1	94
biol pharm bull	1	141
biol proced online	1	52
biol reprod	1	50
biol rev	1	185
biomark cancer	1	185
biomark insights	1	52
biomarkers	1	93
biomater sci-uk	1	46
biomatter	1	151
biometrics	1	75
bioorg med chem lett	1	154
bioorgan med chem	1	88
biopharm drug dispos	1	151
biophys j	1	44
biopreserv biobank	1	39
biosystems	1	72
biotech histochem	1	109
biotechnology journal	1	151
birth defects res c	1	163
bjs open	1	74
bju int	1	43
blood rev	1	138
bmc immunology	1	58
bmc nephrol	1	44
bmc plant biol	1	50
bmc public health	1	77
bmc res notes	1	24
bone	1	61
bone marrow transpl	1	58
brain	1	33
brain behav	1	32
brain res protoc	1	148
breast care	1	32
brit j surg	1	49
camicroscope a platf	1	62
can j chemistry	1	34
can j gastroenterol	1	34
canc cell	1	102
canc discov	1	66
canc key facts	1	67
canc treat	1	141
cancer cause control	1	115
cancer epidemiol	1	85
cancer genet-ny	1	94
cancer genomics & proteomics	1	161
cancer inform	1	74
cancer rep-us	1	67
cancer transl med	1	35
cancers (basel)	1	129
capybara computation	1	121
case rep pathol	1	86
cell adhes commun	1	55
cell biol int	1	32
cell biol toxicol	1	47
cell death dis.	1	36
cell div	1	76
cell j	1	74
cell microbiol	1	63
cell mol neurobiol	1	55
cell oncol	1	39
cell regen	1	237
cell reprogram	1	85
cell stress chaperon	1	67
cell types clonal re	1	121
celloracle dissectin	1	121
cellular drivers inj	1	121
cereb cortex	1	77
chem pharm bull	1	72
chem sci	1	49
chemosphere	1	81
chinese j integrated	1	72
chinese j oncol	1	112
ciba found symp	1	141
circ-cardiovasc gene	1	127
clin biochem rev	1	163
clin breast cancer	1	27
clin exp hepatol	1	65
clin exp nephrol	1	188
clin genet	1	52
clin immunol immunop	1	58
clin interv aging	1	61
clin lab med	1	31
clin lung cancer	1	67
clin med insights-on	1	63
clin microbiol infec	1	28
clin mol allergy	1	72
clin nephrol	1	54
clin ophthalmol	1	34
clin pharmacokinet	1	43
clin transl discov	1	61
clin transl rad onco	1	86
clujul med	1	66
cold spring harb pro	1	121
cold spring harb sym	1	58
cold spring harbor laboratory	1	64
cold spring harbor p	1	34
comp biochem phys c	1	81
comp clustering ov	1	49
compr rev food sci f	1	47
comput meth prog bio	1	49
computational method	1	49
crit rev cl lab sci	1	32
crit rev eukar gene	1	48
crit rev food sci	1	60
crit rev immunol	1	67
critical reviews in oncogenesis	1	64
cross tissue immune	1	49
cryobiology	1	45
curr colorect canc r	1	35
curr drug deliv	1	87
curr genet	1	52
curr genomics	1	127
curr gerontol geriat	1	54
curr med res opin	1	258
curr med sci	1	103
curr oncol	1	58
curr opin hematol	1	56
curr opin microbiol	1	42
curr opin pediatr	1	47
curr opin rheumatol	1	188
curr opin syst biol	1	121
curr pharm biotechno	1	25
curr prob surg	1	86
curr probl diagn rad	1	47
curr protoc	1	163
curr protoc cell bio	1	50
curr protoc pharm	1	82
curr protoc stem cell biol	1	109
curr top med chem	1	185
curr treat options allergy	1	50
cvms: cross-validation for model selection. manual	1	61
cytom part b-clin cy	1	41
cytotechnology	1	72
dat bil duct canc ea	1	115
deepomicsl abambigra	1	67
deepomicslab ambigra	1	67
dev genet	1	58
dev neurosci-basel	1	74
diabet metab synd ob	1	288
diabetes metab synd	1	74
diabetes res clin pr	1	215
diabetol metab syndr	1	258
diagn interv imag	1	45
diagn interv imaging	1	67
diagn interv radiol	1	41
dis colon rectum	1	29
discov oncol	1	32
dna sequencing costs: data from the nhgri genome sequencing program (gsp)	1	60
docker: lightweight linux containers for consistent development and deployment	1	30
dose-response	1	81
dropped ref	1	47
drug deliv transl re	1	56
dryad digital reposi	1	61
educ psychol meas	1	74
efsa journal	1	81
eighteenth national conference on artificial intelligence (aaai-02)/fourteenth innovative applications of artificial intelligence conference (iaai-02)	1	49
eighth ieee international conference on computer vision	1	49
einfuhrung durch ang	1	70
ejnmmi res	1	37
electron j gen med	1	57
electrophoresis	1	185
embnet j	1	73
emdb	1	36
emerg microbes infec	1	40
ency systembiol	1	45
endocrine	1	258
endothelium-j endoth	1	141
engineering-prc	1	288
env hlth perspect	1	55
environ health prev	1	31
environ int	1	81
environ microbiol	1	47
environ mol mutagen	1	46
environ res	1	43
environ sci eur	1	81
environ sci pollut r	1	81
environ toxicol	1	81
environmental sciences europe	1	81
eortc intergroup trial 40983): a randomised controlled trial	1	49
epigenet chromatin	1	50
epir: tools for the analysis of epidemiological data. manual	1	61
esmo	1	40
eupa open proteom	1	44
eur j cancer prev	1	115
eur j clin nutr	1	77
eur j gastroen hepat	1	57
eur j med chem	1	55
eur j microbiol immu	1	188
eur j mol canc	1	154
eur j pediatr	1	86
eur j trauma emerg s	1	258
eur med j hepatol	1	153
eur respir j	1	48
eur respir rev	1	49
eurasian j med	1	53
evol dev	1	22
exp dermatol	1	74
exp hematol	1	58
exp lung res	1	188
exp neurobiol	1	32
experimental oncology	1	116
expert opin drug dis	1	54
expert opin drug met	1	40
expert opin pharmaco	1	64
expert rev clin immu	1	29
expert rev hematol	1	54
expert rev mol med	1	70
expert rev resp med	1	62
f1000research	1	45
fact sheets pop glob	1	35
faseb journal	1	151
fetal pediatr pathol	1	86
fir 2016 01 28 run	1	75
fish physiol biochem	1	81
fish shellfish immun	1	81
fly	1	47
food addit contam a	1	81
food control	1	19
forestmodel forest p	1	64
free radical res	1	52
front aging neurosci	1	41
front biosci	1	74
front cell neurosci	1	154
front public health	1	215
frontiers econometri	1	55
frontiers in bioscience	1	55
fund appl toxicol	1	81
fund clin pharmacol	1	74
future med chem	1	88
g3-genes genom genet	1	36
gann	1	17
gap junctions	1	55
gastroenterology hep	1	35
gastrointest endosc	1	86
gcrma background adj	1	75
genes brain behav	1	35
genes genom	1	78
genet epidemiol	1	82
genet med	1	78
genome sequence arch	1	35
geo	1	46
geriatr gerontol int	1	41
ggplot2	1	63
ggplot2"based publication ready plots	1	61
ggpubr: 'ggplot2' based publication ready plots	1	154
github repository	1	67
glob hlth med-jpn	1	86
globocan 2020	1	40
glycobiology	1	108
gray's anatomy for students	1	141
gut pathog	1	185
helicobacter	1	48
hematol oncol	1	106
hematol oncol clin n	1	76
hematol-am soc hemat	1	58
hepatobiliary pancreat dis int	1	67
hepatobiliary surg nutr	1	153
hepatology baltimore	1	112
histochemistry	1	141
histology text atlas	1	141
histology: a text and atlas with correlated cell and molecular biology	1	141
hla	1	59
horm mol biol clin i	1	62
hpb surg	1	154
hum cell	1	45
hum vacc immunother	1	26
human tumor cells in	1	18
hydrop droplet based	1	64
hypertension	1	67
ieee i conf comp vis	1	49
ieee t cybernetics	1	48
ieee t inf foren sec	1	57
ieee t vis comput gr	1	74
iet nanobiotechnol	1	151
ilar j	1	108
imaging tumor respon	1	56
imfinzi plus chemoth	1	49
immune netw	1	180
immunohorizons	1	67
immunol res	1	31
immunopharm immunot	1	64
immunotargets ther	1	37
impaired local intri	1	121
in vitro cell dev b	1	56
in vitro toxicol	1	55
in vivo	1	36
indian j exp biol	1	161
indian j gastroenter	1	63
indian j med res	1	63
indian j pediatr	1	47
induction t cell dys	1	46
infection	1	60
inference emergent s	1	121
inflamm bowel dis	1	52
inflamm res	1	66
inflammopharmacology	1	57
inform process lett	1	67
int j artif organs	1	44
int j comput ass rad	1	74
int j environ heal r	1	47
int j epidemiol	1	86
int j gynecol pathol	1	47
int j immunogenet	1	59
int j lab hematol	1	50
int j med sci	1	103
int j obesity	1	62
int j oral max surg	1	52
int j oral sci	1	27
int j pancreatol	1	50
int j pharmaceut	1	151
int j radiat biol	1	47
int j surg pathol	1	57
int liv c tm 2021 ju	1	22
int netw canc gen pr	1	98
int surg	1	49
integrated multiomic	1	49
interdiscip toxicol	1	81
interface focus	1	90
international journal of developmental biology	1	188
intervirology	1	185
iran j cancer prev	1	138
italian journal of anatomy and embryology	1	37
j am coll surgeons	1	43
j am heart assoc	1	39
j am stat assoc	1	82
j anim sci biotechno	1	36
j appl behav anal	1	49
j assist reprod gen	1	161
j bacteriol	1	121
j biochem	1	86
j bioenerg biomembr	1	93
j biomed inform	1	35
j biomed mater res a	1	63
j biomed mater res b	1	151
j biomol struct dyn	1	74
j biomol tech	1	127
j biosci bioeng	1	151
j cancer res ther	1	64
j cancer sci ther	1	48
j carcinog	1	180
j chem neuroanat	1	141
j chem-ny	1	43
j chemotherapy	1	58
j child neurol	1	141
j circ biomark	1	46
j clean prod	1	35
j clin diagn res	1	163
j clin lab anal	1	41
j clin neurosci	1	60
j clin oncol s	1	115
j clin pharm ther	1	64
j comp graph stat	1	30
j comp pathol	1	121
j comput aid mol des	1	41
j comput appl math	1	71
j cran genet dev bio	1	86
j digest dis	1	258
j embryol exp morph	1	22
j env anal toxicol	1	81
j enzymol metab	1	180
j eval clin pract	1	58
j extracell vesicles	1	46
j formos med assoc	1	62
j gastrointest canc	1	86
j gastrointest cancer	1	86
j genet	1	41
j gerontol	1	30
j gerontol a-biol	1	47
j health care poor u	1	77
j healthc eng	1	87
j hepato-bil-pan sci	1	64
j hepatobiliary pancreat surg	1	115
j huazhong u sci-med	1	42
j immunoass immunoch	1	34
j immunotoxicol	1	44
j innate immun	1	64
j int med res	1	70
j intern med	1	66
j invest derm symp p	1	141
j king saud univ sci	1	86
j mater chem b	1	49
j math biol	1	67
j med internet res	1	66
j med investig	1	116
j microsc-oxford	1	42
j mol cell biol	1	62
j mol neurosci	1	48
j natl canc ctr	1	64
j natl compr canc netw	1	52
j neuro-oncol	1	49
j neuroimmune pharm	1	43
j neuroimmunol	1	36
j neurosci meth	1	151
j nippon med sch	1	38
j nucl cardiol	1	39
j nutr	1	101
j nutr sci vitaminol	1	41
j oral microbiol	1	74
j oral pathol med	1	49
j pain res	1	39
j pak med assoc	1	39
j pathol bacteriol	1	42
j pathol transl med	1	38
j pediat hematol onc	1	154
j periodontol	1	64
j pers med	1	180
j pharm pharmacol	1	25
j pharmacol pharmaco	1	88
j pharmacol tox met	1	108
j phys chem b	1	51
j r soc interface	1	94
j radiat res	1	148
j recept sig transd	1	63
j roy stat soc a	1	39
j stat comput sim	1	90
j thorac dis	1	53
j thorac imag	1	45
j toxicol pathol	1	86
j vasc res	1	154
j visualized exp	1	151
j. mach. learn. res.	1	154
j. open source software	1	61
jala charlottesv va	1	151
jala-j lab autom	1	151
jama ophthalmol	1	148
japanese journal of gastroenterology	1	41
jassal b.	1	75
jbc	1	49
jour mt sinai hosp	1	53
journal of bioinformatics and computational biology	1	43
journal of pharmacology and toxicology	1	19
journal of the formosan medical association	1	47
jpn j canc	1	17
jpn j cancer res	1	127
kansenshogaku zasshi	1	41
kdd'16: proceedings of the 22nd acm sigkdd international conference on knowledge discovery and data mining	1	98
key stat liv canc	1	126
kidney blood press r	1	41
klarman cell observa	1	44
klin wochenschr	1	108
korean j radiol	1	94
lab anim res	1	44
lab anim sci	1	17
labmedicine	1	57
lancet child adolesc	1	75
laser med sci	1	36
learning dynamics co	1	121
lehrbuch histologie	1	141
leukemia res	1	66
life-basel	1	32
ligand receptor prom	1	121
lilly announces phas	1	61
linked read anal ide	1	54
lipids health dis	1	215
liver transpl	1	64
livers	1	77
lung	1	37
m s-med sci	1	116
machine learning	1	61
mammalian cell biote	1	50
mapping temporal spa	1	121
maxstat maximally se	1	64
mayo clin proc	1	67
meas-interdiscip res	1	64
med clin barc	1	40
med hypotheses	1	55
med image anal	1	48
med phys	1	41
med physl	1	141
med prediction lung	1	49
medicina-lithuania	1	35
memo-mag eur med onc	1	32
mendeley data	1	61
meta gene	1	77
metabolites	1	47
metallomics	1	40
method cell biol	1	55
method protocol	1	38
methods ecol evol	1	35
methods mol bio	1	44
microarrays (basel)	1	42
microbiol mol biol r	1	109
microbiol spectr	1	154
microbiol-uk	1	19
microbiologyopen	1	77
microcirculation can	1	17
microfluid nanofluid	1	34
micromachines-basel	1	44
microorganisms	1	77
microsc res techniq	1	237
military med res	1	35
miltenyi biotec	1	34
minerva chir	1	67
minerva dent oral sci	1	86
minim invasiv ther	1	136
mitochondrion	1	42
modeling survival da	1	58
mol brain res	1	18
mol cells	1	74
mol cloning lab manu	1	55
mol cytogenet	1	54
mol genet microbiol+	1	46
mol hum reprod	1	43
mol imaging	1	53
mol imaging biol	1	154
mol syndromol	1	86
mol ther-meth clin d	1	288
mol transl med	1	60
mol vis	1	127
monographs	1	81
mouse4302 db affymet	1	75
multicellular commun	1	121
myeloid cells in health and disease	1	215
n engl j med	1	57
nan fang yi ke da xue xue bao	1	39
nanomedicine-uk	1	40
nanoscale	1	42
nanotheranostics	1	52
nat cardiovasc res	1	148
nat clin pract gastr	1	66
nat clin pract oncol	1	42
nat ecol evol	1	71
natl j maxillofac surg	1	86
nature methods	1	50
ncbi gene expression	1	70
nephrol dial transpl	1	58
nephrology	1	188
network based assess	1	39
neural comput	1	43
neural networks	1	92
neural regen res	1	81
neurobiol aging	1	31
neurobiol dis	1	35
neurochem int	1	77
neurochem res	1	70
neuroendocrinology	1	57
neurosci lett	1	151
neurosci res	1	36
nihon hifuka gakkai zasshi	1	53
npj regen med	1	121
nucl acids res	1	67
nucleic acid ther	1	106
nutr metab	1	60
nutr metab cardiovas	1	185
obes res	1	62
obstet gynecol	1	47
obstet gynecol sci	1	86
oncol res treat	1	47
oncolytic herpes sim	1	46
oncolytic virother	1	116
oncoscience	1	27
open med-warsaw	1	54
ophthalmology	1	34
oral microbiol immun	1	54
org biomol chem	1	49
origin of malignant tumors	1	58
p 25 acm sigkdd int	1	27
p 27 int c int c mac	1	49
p 7 int c dat sci sd	1	49
p adv neur inf proc	1	49
p jpn j canc res ann	1	17
p nutr soc	1	66
p roy soc med	1	188
p129	1	48
pac symp biocomput	1	90
package pheatmap	1	64
package survival ana	1	39
paediatr respir rev	1	39
pain	1	145
pak j pharm sci	1	185
pancreatology	1	56
panminerva med	1	78
parasitol res	1	115
part fibre toxicol	1	40
pathog immun	1	42
pathologe	1	46
pattern recogn lett	1	72
patterns	1	71
pediatr int	1	154
pediatr res	1	148
pers med	1	32
pest manag sci	1	81
pestic biochem phys	1	81
pflug arch eur j phy	1	108
pharm biol	1	64
pharm res-dordr	1	39
pharmacogenomics	1	56
pharmacol res perspe	1	108
phase 1 clin study 4	1	180
pheatmap pretty heat	1	64
photochem photobiol	1	74
phys medica	1	78
phys rev e	1	90
physiol rep	1	52
physiologie	1	141
placenta	1	44
planta med	1	72
platelets	1	258
plotly for r	1	30
population biol evol	1	58
pr mach learn res	1	98
prenatal diag	1	86
preprinttumor microe	1	56
prepronociceptin is	1	64
presse med	1	41
principles humane ex	1	108
prjna1007250	1	66
proc am thorac soc	1	188
prog cardiovasc dis	1	215
prog lipid res	1	67
prog mol biol transl	1	46
progr cell res	1	55
prostag leukotr ess	1	44
prostaglandins	1	44
prostate cancer p d	1	37
pulm pharmacol ther	1	148
qjm-int j med	1	86
quest	1	34
qvalue q value estim	1	154
r lang env stat comp	1	63
r package	1	47
r package version 16	1	64
r package version 6.2-0	1	64
radiat detect techno	1	45
radiat environ bioph	1	36
radiographics	1	64
radiology data from the cancer genome atlas lung adenocarcinoma [tcga-luad] collection	1	62
radiology data from the cancer genome atlas lung squamous cell carcinoma [tcga-lusc] collection	1	62
rapid commun mass sp	1	86
recent results canc	1	62
regeneration	1	188
regul peptides	1	66
reprod biol endocrin	1	74
res commun chem path	1	86
res square web stie	1	148
resist target anti-c	1	60
results probl cell d	1	188
rev crispr cas syste	1	67
rev recent clin tria	1	180
rinsho byori	1	86
rofo-fortschr rontg	1	45
role lkb1 stk11 nons	1	45
rstatix: pipe-friendly framework for basic statistical tests	1	61
rstudio int dev r	1	64
rstudio: integrated development for r. rstudio	1	30
rtsne: t-distributed stochastic neighbor embedding using barnes-hut implementation. r package version 0.13	1	154
sarcoma	1	168
scan electron microsc	1	188
scand j clin lab inv	1	153
scand j public healt	1	62
sci china life sci	1	43
sci rep	1	153
sci total environ	1	81
sci. rep	1	51
scorpius improves tr	1	49
scstar reveals hidde	1	30
semin hematol	1	54
semin nephrol	1	148
semin pediatr surg	1	86
semin thromb hemost	1	141
semin vasc med	1	215
semin virol	1	28
sensitive spatial genome wide expression profiling at cellular resolution	1	101
sex med rev	1	61
siam j optimiz	1	49
siam rev	1	49
single cell exome se	1	35
single cell multiomi	1	64
single cell spatial	1	121
single-cell spatial proteomics analyses of head and neck squamous cell carcinoma reveal tumor heterogeneity and immune architectures associated with clinical outcome	1	121
small gtpases	1	41
sociol method res	1	54
soft comput	1	49
soft matter	1	42
spectral graph theor	1	27
springerplus	1	86
ssrn elect j	1	43
st heal t	1	54
star protoc	1	61
strahlenther onkol	1	49
surg gynecol obstet	1	29
surg obes relat dis	1	288
surg-j r coll surg e	1	29
survival analysis published on cran	1	72
survivalroc time dep	1	64
survminer drawing su	1	64
swiss med wkly	1	70
synthesis plasma pro	1	49
synthetic mammalian	1	121
synthetic multistabi	1	121
syst biol reprod med	1	50
taiwan j obstet gyne	1	141
targ canc ther fact	1	126
target oncol	1	30
technol health care	1	151
the augmented lagrange multiplier method for exact recovery of corrupted low-rank matrices	1	49
the mif handbook. singapore	1	74
the newcastle ottawa scale (nos) for assessing the quality of nonrandomised studies in meta analyses	1	49
ther adv gastroenter	1	78
ther clin risk manag	1	63
therapeutic advances	1	45
thrifty energy pheno	1	77
thromb haemostasis	1	44
thyroid	1	37
time resolved single	1	121
tissue cell	1	54
tissue dissociation	1	34
tissue eng pt a	1	151
toxicon	1	19
toxin rev	1	19
trac-trend anal chem	1	90
transcr-austin	1	92
transgenic res	1	81
transl cancer res	1	54
transl pediatr	1	154
transpl cell ther	1	59
transpl p	1	42
trends cancer res	1	46
trends cardiovas med	1	148
trials	1	50
trim galore wrapper	1	73
tumour biol	1	39
turk j gastroenterol	1	55
us patent	1	49
usenix mag.	1	51
v148	1	163
v415	1	57
variability rare cel	1	121
vasc med	1	61
vascular de	1	50
vascular perivascula	1	121
veloviz rna velocity	1	121
vet pathol	1	163
virchows arch a	1	17
vision res	1	141
w china med j	1	72
western j med	1	67
what s1rv rat col ca	1	51
whole cell segmentat	1	121
world j urol	1	48
xenobiotica	1	44
yichuan	1	42
yonsei med j	1	67
zakim boyers hepatho	1	54
zhonghua nan ke xue	1	161
zhonghua wei chang wai ke za zhi	1	54
zhonghua zhong liu za zhi	1	41
中国细胞生物学学报	1	43
肿瘤	1	41

## Sheet: sheet7
author	documents	citations	total link strength	citations/documents
fan, jia	6	293	349	48.8333
zhou, jian	6	293	349	48.8333
ng, irene oi-lin	5	109	308	21.8
wang, ying	5	18	66	3.6
xue, ruidong	5	109	143	21.8
chen, lei	4	98	83	24.5
ho, daniel wai-hung	4	101	308	25.25
huang, hao	4	25	102	6.25
kuang, ming	4	7	74	1.75
liu, li	4	27	16	6.75
tacke, frank	4	304	45	76
zhang, ning	4	114	104	28.5
zhang, zemin	4	1323	668	330.75
baumert, thomas f.	3	656	273	218.667
chen, lujun	3	19	73	6.33333
eguchi, hidetoshi	3	57	36	19
feng, mei	3	105	79	35
gao, qiang	3	269	197	89.6667
greten, tim f.	3	64	165	21.3333
kranenburg, onno	3	21	13	7
li, jing	3	36	53	12
li, qi	3	46	261	15.3333
li, wei	3	11	38	3.66667
liu, yingting	3	19	73	6.33333
ma, lichun	3	64	165	21.3333
pan, xinghua	3	34	0	11.3333
rao, arvind	3	89	21	29.6667
saviano, antonio	3	656	273	218.667
wang, wei	3	34	39	11.3333
wei, lixin	3	29	24	9.66667
wu, rui	3	98	83	32.6667
xiang, xiao	3	87	118	29
zhang, chong	3	22	25	7.33333
zhang, xiaoming	3	269	197	89.6667
zhao, qiudong	3	29	24	9.66667
zheng, xiao	3	19	73	6.33333
zhu, di	3	111	48	37
amon, angelika	2	256	6	128
bai, fan	2	182	97	91
cao, qi	2	104	85	52
cao, ya	2	86	96	43
carriero, roberta	2	80	23	40
chan, cerise yuen-ki	2	16	0	8
chen, bin	2	72	32	36
chen, chao	2	21	0	10.5
chen, hengkai	2	9	0	4.5
chen, huadong	2	1	58	0.5
chen, jie	2	26	16	13
chen, jingqi	2	4	26	2
chen, junjun	2	6	66	3
chen, lu	2	24	44	12
chen, shi	2	30	10	15
chen, shuling	2	1	58	0.5
chen, yaping	2	18	17	9
chen, yibu	2	7	46	3.5
chen, ziye	2	24	44	12
cheng, alfred sze-lok	2	7	16	3.5
cheng, jinghui	2	104	85	52
cheng, sheng	2	1	4	0.5
cheu, jacinth wing-sum	2	16	0	8
chi, hao	2	36	0	18
colombo, federico simone	2	80	23	40
conradi, lena-christin	2	10	0	5
crawford, howard c.	2	47	16	23.5
de oliveira, tiago	2	10	0	5
donadon, matteo	2	80	23	40
dong, ling	2	9	0	4.5
dong, rui	2	6	0	3
fleischer, johannes robert	2	10	0	5
franceschini, barbara	2	80	23	40
gao, lu	2	8	0	4
gao, yuan	2	51	15	25.5
ghadimi, michael	2	10	0	5
gloerich, martijn	2	15	13	7.5
guo, guoji	2	194	82	97
guo, hua	2	24	44	12
guo, mengbiao	2	3	12	1.5
han, zhipeng	2	8	0	4
he, hui	2	1	34	0.5
he, min	2	4	26	2
heinrich, sophia	2	63	149	31.5
hikita, hayato	2	57	36	28.5
hou, chunyu	2	24	44	12
hu, liang	2	4	0	2
hu, shangshang	2	0	5	0
hu, xueda	2	1219	585	609.5
jiang, chen	2	3	12	1.5
jiang, hong	2	1	58	0.5
jiang, jinghua	2	8	0	4
kalluri, raghu	2	37	5	18.5
ke, xinrong	2	4	26	2
kelly, michael	2	16	78	8
knouse, kristin a.	2	256	6	128
kobayashi, shogo	2	57	36	28.5
kodama, takahiro	2	57	36	28.5
kokudo, norihiro	2	57	36	28.5
kong, ruirui	2	104	85	52
kuang, tianrui	2	2	16	1
kunderfranco, paolo	2	80	23	40
laoukili, jamila	2	6	13	3
lee, derek	2	16	0	8
li, chong	2	80	94	40
li, jie	2	2	49	1
li, jun	2	4	9	2
li, meng	2	7	46	3.5
li, rong	2	29	24	14.5
li, xin	2	3	16	1.5
li, xinyu	2	0	0	0
li, yi	2	6	0	3
li, yuan	2	34	9	17
li, zhixuan	2	65	76	32.5
liu, chang	2	0	0	0
liu, chenglong	2	106	48	53
liu, hengkang	2	104	85	52
liu, hui	2	3	13	1.5
liu, juncheng	2	1	58	0.5
liu, xiaofei	2	1	58	0.5
liu, xiaolong	2	9	0	4.5
liu, yanli	2	4	26	2
liu, yucun	2	24	44	12
liu, zhenguo	2	17	0	8.5
luo, qing	2	1	14	0.5
ma, jiaqiang	2	189	103	94.5
mai, liyao	2	27	0	13.5
makino, yuki	2	57	36	28.5
mantovani, alberto	2	80	23	40
mao, yunuo	2	121	10	60.5
meng, yan	2	29	24	14.5
myojin, yuta	2	54	35	27
nakano, yasuhiro	2	7	46	3.5
navin, nicholas e.	2	169	62	84.5
nie, junjie	2	0	5	0
peano, clelia	2	80	23	40
peiseler, moritz	2	110	11	55
peng, sui	2	1	58	0.5
pessaux, patrick	2	545	197	272.5
qi, lisha	2	24	44	12
qi, yue	2	5	21	2.5
qiu, xinyao	2	65	76	32.5
rinkes, inne h. m. borel	2	21	0	10.5
rong, dawei	2	17	0	8.5
ruf, benjamin	2	2	38	1
safrastyan, aram	2	1	3	0.5
sakamori, ryotaro	2	57	36	28.5
sakane, sadatsugu	2	57	36	28.5
sasaki, yoichi	2	57	36	28.5
shi, yi	2	1	4	0.5
shigekawa, minoru	2	57	36	28.5
soldani, cristiana	2	80	23	40
song, guohe	2	189	103	94.5
songyang, zhou	2	3	12	1.5
sugiyama, masaya	2	57	36	28.5
sun, beicheng	2	24	23	12
sun, guangshun	2	17	0	8.5
sung, pil soo	2	28	54	14
takehara, tetsuo	2	57	36	28.5
takemura, nobuyuki	2	57	36	28.5
tang, fuchou	2	121	10	60.5
tang, weiwei	2	17	0	8.5
tatsumi, tomohide	2	57	36	28.5
to, ka fai	2	18	16	9
torzilli, guido	2	80	23	40
tse, aki pui-wah	2	16	0	8
tsukamoto, hidekazu	2	7	46	3.5
turtoi, andrei	2	16	20	8
turtoi, evgenia	2	16	20	8
wang, dong	2	1	16	0.5
wang, hongyang	2	65	76	32.5
wang, hua	2	3	10	1.5
wang, hui	2	4	32	2
wang, ji	2	1	58	0.5
wang, jian	2	7	0	3.5
wang, lei	2	12	15	6
wang, peng	2	8	51	4
wang, qi	2	12	16	6
wang, qian	2	1	4	0.5
wang, shan	2	94	45	47
wang, siqi	2	27	0	13.5
wang, xiangdong	2	11	6	5.5
wang, xiaoying	2	258	191	129
wang, xin	2	2	38	1
wang, xin wei	2	16	72	8
wang, xuehao	2	17	0	8.5
wang, yuanqi	2	1	58	0.5
wei, zhuang	2	19	19	9.5
wen, lu	2	121	10	60.5
wollny, damian	2	1	3	0.5
wong, chun-ming	2	16	0	8
wu, changping	2	14	65	7
wu, chao	2	23	26	11.5
wu, dan	2	80	81	40
wu, tong	2	65	76	32.5
wu, xinglong	2	121	10	60.5
wu, xuan	2	94	45	47
xi, ruibin	2	258	191	129
xiong, yuanyan	2	3	12	1.5
xu, bin	2	2	65	1
xu, jianmin	2	192	116	96
xu, lixia	2	2	6	1
yang, mengxuan	2	97	29	48.5
yang, ran	2	6	0	3
yang, shuai	2	65	76	32.5
yang, xue	2	8	0	4
ye, chun-jing	2	6	0	3
ye, fei	2	8	0	4
yi, xianfu	2	24	44	12
yu, zhuo	2	4	12	2
yuen, vincent wai-hin	2	16	0	8
zhan, yong	2	6	0	3
zhang, lei	2	0	1	0
zhang, misty shuo	2	16	0	8
zhang, qi	2	191	82	95.5
zhang, qiming	2	1275	599	637.5
zhang, shu	2	91	100	45.5
zhang, xin	2	19	27	9.5
zhang, xu	2	19	15	9.5
zhang, yi	2	0	20	0
zhang, ying	2	2	25	1
zhao, yan	2	37	45	18.5
zheng, jian	2	21	59	10.5
zhou, jie	2	0	32	0
zhou, jingying	2	7	16	3.5
zhou, yu	2	13	24	6.5
zhu, jiye	2	89	76	44.5
zhu, yanjing	2	65	76	32.5
zhu, yuanyuan	2	19	19	9.5
zou, xin	2	1	4	0.5
abbasi, arezou	1	25	19	25
abdullah, zeinab	1	9	0	9
abu bakar, n. dianah b.	1	1	0	1
abu-gazala, samir	1	64	87	64
adenis, antoine	1	4	12	4
adhav, ragini	1	19	15	19
adrianto, indra	1	0	16	0
agopian, vatche g.	1	15	21	15
aguirre, gustavo d.	1	19	0	19
ahn, hye ri	1	0	0	0
ahn, jaegyoon	1	13	17	13
aigaki, toshiro	1	0	0	0
aizarani, nadim	1	543	186	543
aizawa, satoka	1	0	7	0
aji, tuerganaili	1	1	16	1
al-shahrour, fatima	1	27	0	27
alani, o.	1	57	0	57
albanell, joan	1	36	0	36
alentorn, agusti	1	7	0	7
alhammadi, munirah	1	8	114	8
aliaghaei, marzieh	1	19	0	19
alitalo, kari	1	21	0	21
aliya, sheik	1	8	114	8
alvarez, marcus	1	15	21	15
alvarino, pilar	1	4	0	4
alves, joao m.	1	4	0	4
amit, ido	1	64	87	64
an, liwei	1	21	24	21
an, yue	1	5	0	5
anders, simon	1	63	9	63
andrews, peter	1	1810	59	1810
ang, bing	1	6	0	6
anisimov, andrey	1	21	0	21
anselmo, achille	1	70	23	70
ansems, jacqueline v.	1	13	0	13
antoniewski, christophe	1	7	0	7
ao, weizhen	1	15	0	15
aranguren, itziar	1	0	13	0
aratyn-schaus, yvonne	1	9	0	9
ardakani, nima mesbah	1	6	0	6
argemi, josepmaria	1	1	16	1
argentiero, antonella	1	8	16	8
arslan, ahmed	1	27	4	27
ashuach, tal	1	0	9	0
atala, anthony	1	0	0	0
au-yeung, rex k. h.	1	8	0	8
bacon, wendi	1	1	12	1
bae, si hyun	1	13	17	13
baek, geum ok	1	0	0	0
bai, dousheng	1	0	12	0
bai, encheng	1	3	0	3
bai, ruihong	1	0	59	0
bai, shanshan	1	0	34	0
bai, shihao	1	0	0	0
bai, xue	1	7	0	7
bai, xueli	1	188	82	188
bai, yi	1	6	0	6
bai, yun	1	0	25	0
bakr, shaimaa	1	1	16	1
balog, steven	1	7	41	7
banos, natalia	1	27	0	27
bao, jie	1	0	0	0
bao, macus hao-ran	1	8	0	8
baradaran, behzad	1	8	16	8
barbagallo, marialuisa	1	70	23	70
baron, jody l.	1	0	9	0
barua, souptik	1	37	5	37
baselgia, livio	1	2	0	2
bauer, kylynda	1	1	16	1
beasley, aaron b.	1	6	0	6
becker, lisa m.	1	11	0	11
bednar, filip	1	47	0	47
begleiter, a	1	8	0	8
beisenbayeva, aray	1	6	0	6
beissbarth, tim	1	5	0	5
bell, aaron	1	15	0	15
bellahcene, akeila	1	12	8	12
bellenger, lea	1	7	0	7
beltran, william a.	1	19	0	19
benhammou, jihane n.	1	15	21	15
benmebarek, mohamed-reda	1	1	16	1
benos, panayiotis, v	1	15	0	15
bernard, david	1	3	0	3
bertrand, mathilde	1	7	0	7
bhushan, bharat	1	15	0	15
bi, yanfang	1	0	34	0
bian, jing	1	1	22	1
bielle, franck	1	7	0	7
bisanz, jordan e.	1	23	0	23
blackshaw, seth	1	29	0	29
bleckmann, annalen	1	5	0	5
blunt, matthew d.	1	4	0	4
bockorny, bruno	1	27	0	27
bohnenberger, hanibal	1	5	0	5
boj, sylvia f.	1	6	0	6
bondoc, alexander	1	4	0	4
bonilla, victoria	1	27	0	27
borziak, kirill	1	3	0	3
bouhaddou, mehdi	1	0	9	0
brachs, sebastian	1	23	0	23
braso-maristany, fara	1	36	0	36
brazhnik, k.	1	57	0	57
breese, marcus	1	7	17	7
brekken, rolf a.	1	100	20	100
brennan, kevin	1	1	16	1
brol, maximilian j.	1	9	0	9
brown, anthony	1	4	0	4
brown, kristee	1	47	0	47
brunetti, oronzo	1	8	16	8
bruni, elena	1	10	0	10
buchauer, lisa	1	64	87	64
bucher, simon	1	7	17	7
buckarma, eeeln	1	142	19	142
budhu, as	1	39	0	39
burgues, octavio	1	36	0	36
burhan, deviana	1	7	17	7
burks, jared k.	1	37	5	37
bushnell, grace g.	1	47	0	47
buzzi, raphael m.	1	2	0	2
byrne, leah c.	1	19	0	19
cai, kailin	1	1	0	1
cai, linsheng	1	9	0	9
cai, sun-li	1	33	0	33
cai, xiaoyong	1	0	0	0
cai, zhixiong	1	9	0	9
calabrese, angela	1	8	16	8
calapre, leslie	1	6	0	6
calbi, roberto	1	8	16	8
calvisi, diego f.	1	72	16	72
cam, maggie c.	1	1	22	1
camarena, maria del carmen	1	4	0	4
cao, hengsong	1	4	0	4
cao, jie	1	2	0	2
cao, jun	1	0	12	0
cao, shuangyi	1	31	0	31
cao, weijie	1	12	9	12
cao, yajuan	1	3	0	3
cao, yihai	1	21	35	21
cao, yiqun	1	0	0	0
capelle, laurent	1	7	0	7
carey, lisa a.	1	36	0	36
carlessi, rodrigo	1	1	0	1
carlson, cm	1	101	5	101
carmeliet, peter	1	11	0	11
carpenter, eileen s.	1	47	0	47
carpentier, catherine	1	7	0	7
carrere, sebastien	1	4	12	4
carstens, julienne l.	1	37	5	37
carter, jason a.	1	25	19	25
carter, matthew j.	1	4	0	4
casasent, anna	1	140	62	140
castronovo, vincent	1	12	8	12
cazzetta, valentina	1	10	0	10
cejalvo, juan m.	1	36	0	36
celii, francis	1	29	0	29
cercel, madalina	1	6	0	6
chabu, chiswili yves	1	5	0	5
chai, dongqi	1	2	16	2
chaisaingmongkol, jittiporn	1	15	56	15
chak-lui, carmen	1	8	0	8
chan, anthony wing-hung	1	3	16	3
chan, chun ho	1	25	25	25
chan, liujia	1	0	0	0
chan, lo-kong	1	94	98	94
chan, marina	1	25	19	25
chan, stephen lam	1	3	16	3
chan, un in	1	19	15	19
chan, wai nok	1	15	0	15
chandra, raghav	1	100	20	100
chang, hy	1	200	0	200
chang, jian	1	0	0	0
chang, wenju	1	14	19	14
chang, yabin	1	4	7	4
charles, rone	1	29	0	29
charoensawan, varodom	1	11	0	11
chastel, tommy	1	4	12	4
chau, gilda	1	29	0	29
che, noelia	1	25	25	25
chen, bonan	1	15	0	15
chen, caiming	1	1	0	1
chen, chang-zhou	1	0	1	0
chen, changhao	1	13	24	13
chen, chen	1	2	16	2
chen, chengcong	1	0	0	0
chen, chuanliang	1	2	31	2
chen, cuimin	1	0	22	0
chen, dapeng	1	6	0	6
chen, de-qian	1	3	0	3
chen, dexi	1	0	0	0
chen, feng	1	6	0	6
chen, geng	1	9	0	9
chen, gong	1	3	0	3
chen, guanming	1	0	20	0
chen, guo-qiao	1	0	0	0
chen, guodong	1	0	0	0
chen, haide	1	6	0	6
chen, hongyu	1	6	0	6
chen, jiakang	1	0	22	0
chen, jiaru	1	2	81	2
chen, jiaye	1	6	0	6
chen, jing	1	26	0	26
chen, kexuan	1	16	10	16
chen, lanming	1	46	40	46
chen, li-meng	1	6	2	6
chen, lian	1	3	0	3
chen, liang	1	34	41	34
chen, lili	1	2	0	2
chen, lingxi	1	0	0	0
chen, lirong	1	1	0	1
chen, longyun	1	8	0	8
chen, miaomiao	1	0	0	0
chen, min	1	0	0	0
chen, minfeng	1	21	35	21
chen, ming	1	92	29	92
chen, qi	1	188	82	188
chen, qian	1	12	0	12
chen, rongxin	1	4	55	4
chen, rongzhang	1	13	9	13
chen, rufu	1	13	24	13
chen, shengjie	1	0	0	0
chen, shufen	1	4	0	4
chen, songling	1	4	16	4
chen, vincent l.	1	4	13	4
chen, wenbiao	1	0	0	0
chen, wenjian	1	0	0	0
chen, xiangdong	1	1	0	1
chen, xiaoyuan	1	13	0	13
chen, xin	1	72	16	72
chen, xinyu	1	27	4	27
chen, xuchen	1	0	0	0
chen, yang	1	1	10	1
chen, yeda	1	0	0	0
chen, yi-ding	1	33	0	33
chen, yijiao	1	14	19	14
chen, yiwen	1	188	82	188
chen, yong	1	5	0	5
chen, yu	1	6	0	6
chen, yun	1	11	16	11
chen, yuting	1	0	21	0
chen, zechuan	1	178	97	178
chen, zhe-sheng	1	55	21	55
chen, zheng	1	18	34	18
chen, zhi-hong	1	0	0	0
chen, zhiwei	1	3	16	3
chen, ziming	1	0	59	0
cheng, bo	1	0	0	0
cheng, cheng	1	0	6	0
cheng, chuanliang	1	6	0	6
cheng, donghua	1	8	22	8
cheng, guo	1	19	26	19
cheng, jian-wen	1	6	2	6
cheng, meiling	1	4	42	4
cheng, qingbao	1	4	38	4
cheng, yifei	1	178	97	178
cheng, ying	1	8	22	8
cheng, yongqian	1	30	46	30
cheong, jae youn	1	0	0	0
cheung, alvin h. k.	1	15	0	15
cheung, tan to	1	3	16	3
cheung, tan-to	1	94	98	94
chi, cheng	1	0	0	0
chiablaem, khajeelak	1	11	0	11
chiang, chun-cheng	1	0	30	0
chiavarina, barbara	1	12	8	12
chien, ccm	1	200	0	200
chiodelli, paola	1	12	8	12
chiu, david kung-chun	1	8	0	8
chiu, mei sum	1	3	16	3
cho, hyo jung	1	0	0	0
cho, soo-jin	1	7	17	7
cho, sung woo	1	13	17	13
cho, young-won	1	2	0	2
choi, chung hang jonathan	1	4	0	4
choi, hye yeon	1	0	7	0
choi, ji yi	1	0	0	0
choi, jong young	1	13	17	13
choi, jonghwan	1	13	17	13
choi, minsig	1	11	0	11
chou, lf	1	200	0	200
chua, mei-sze	1	72	16	72
chuwdhury, g. s.	1	1	18	1
cibella, javier	1	70	23	70
cimino, matteo maria	1	10	0	10
claassen, manfred	1	1	16	1
clark, brian s.	1	29	0	29
close, tw	1	108	0	108
coffey, alisha r.	1	36	0	36
cogliati, bruno	1	0	70	0
colinge, jacques	1	4	12	4
colombo, pierre-emmanuel	1	4	12	4
conboy, caitlin	1	142	19	142
condeelis, john s.	1	19	0	19
cong, shan	1	0	34	0
conrad, christian	1	40	6	40
cook, kerry	1	1810	59	1810
cooper, stewart	1	0	9	0
cordero, julio	1	63	9	63
cornacchiulo, v	1	42	0	42
cortese, nina	1	70	23	70
cox, thomas r.	1	0	0	0
cragg, mark s.	1	4	0	4
craig, amanda j.	1	48	95	48
crispe, ian nicholas	1	25	19	25
crouchet, emilie	1	2	13	2
cui, dawei	1	7	0	7
cui, sijia	1	80	94	80
cui, tianyu	1	0	0	0
cui, yangyang	1	0	0	0
cuypers, anne	1	11	0	11
da, bin-bin	1	8	29	8
da, tian -tian	1	2	0	2
dadi, ikrame	1	4	12	4
dai, dao-qing	1	5	0	5
dai, hengwen	1	0	0	0
dai, juncheng	1	11	16	11
dai, kerong	1	0	0	0
dai, menghua	1	8	0	8
dai, shu-yang	1	3	0	3
dai, yaqi	1	19	21	19
dai, yongjiu	1	13	0	13
dai, yuting	1	11	6	11
dammacco, f	1	42	0	42
dang, ningxin	1	7	40	7
daniel, sara k.	1	25	19	25
darci-maher, nicholas	1	15	21	15
das gupta, anasuya	1	4	0	4
das, samarjit	1	2	0	2
das, swadesh k.	1	4	0	4
davis, alexander	1	140	62	140
dawson, kenneth a.	1	14	0	14
de duenas, eduardo martinez	1	36	0	36
de la cruz, alberto sanchez	1	0	13	0
de medeiros, gustavo	1	15	0	15
de sampaio, pedro correa	1	37	5	37
debnath, olivia	1	40	6	40
delvenne, philippe	1	12	8	12
deng, chuan-huai	1	1	4	1
deng, chuxia	1	19	15	19
deng, jia-yi	1	0	0	0
deng, lijuan	1	21	35	21
deng, mi	1	86	60	86
deng, nan	1	7	40	7
deng, rong	1	21	35	21
deng, xinpei	1	55	21	55
deng, yuxia	1	0	0	0
deng, zhongming	1	0	0	0
denisenko, elena	1	6	0	6
detry, olivier	1	12	8	12
dhanasekaran, renumathy	1	12	73	12
di magliano, marina pasca	1	47	0	47
di tommaso, luca	1	70	23	70
dibaeinia, payam	1	4	0	4
dimitrov-markov, spas	1	27	0	27
ding, fuping	1	0	0	0
ding, guo-ping	1	33	0	33
ding, huifen	1	0	0	0
ding, pei-rong	1	21	0	21
ding, yan-fu	1	33	0	33
ding, youming	1	0	0	0
ding, zhenghua	1	0	0	0
dixon, katherine	1	5	16	5
do mun, kyoung	1	13	17	13
dobreva, gergana	1	63	9	63
doki, yuichiro	1	0	0	0
donahue, katelyn l.	1	47	0	47
dong, chen-bin	1	3	0	3
dong, haidong	1	142	19	142
dong, ji	1	105	0	105
dong, kui-ran	1	3	0	3
dong, liangqing	1	11	6	11
dong, minghui	1	1189	541	1189
dong, mingwei	1	3	0	3
dong, wei	1	0	0	0
dong, x.	1	57	0	57
dong, xiao	1	19	57	19
dong, xiuqing	1	9	0	9
dong, zhaoxuan	1	0	0	0
dong, zhong-yi	1	7	0	7
dopazo, ana	1	27	0	27
doshida, yuta	1	0	0	0
doyle, amber d. p.	1	4	0	4
dozmorov, mikhail g.	1	4	0	4
drechsel, oliver	1	23	0	23
du, qiang	1	0	0	0
du, qingfeng	1	3	0	3
du, shi-chun	1	1	4	1
du, shisuo	1	0	10	0
du, yuheng	1	4	13	4
duan, junhong	1	12	0	12
duan, liang	1	4	0	4
duan, meng	1	80	94	80
dubach, irina l.	1	2	0	2
duda, dan g.	1	5	16	5
duennebach, ester	1	0	13	0
duerst, elena	1	2	0	2
dufour, valerie l.	1	19	0	19
dupuis, crystal	1	5	16	5
duran, yolanda	1	27	0	27
durand, sarah	1	543	186	543
durand, sarah c.	1	2	13	2
east, michael p.	1	36	0	36
easton, john	1	4	0	4
echizen, kanae	1	3	0	3
eils, roland	1	40	6	40
el saghire, houssein	1	2	13	2
el-naggar, adel k.	1	29	0	29
elias, sjoerd g. g.	1	0	13	0
elizondo-fraire, ana c.	1	29	0	29
entenberg, david	1	19	0	19
erickson, ann l.	1	0	9	0
espinoza, carlos	1	47	0	47
esposito, diane	1	1810	59	1810
estevez-gomez, nuria	1	4	0	4
eun, jung woo	1	0	0	0
evason, kimberley j.	1	9	26	9
faa, gavino	1	12	8	12
falasca, marco	1	1	0	1
fan, cheng	1	36	0	36
fan, hongtao	1	30	46	30
fan, li	1	4	0	4
fan, longjiang	1	6	0	6
fan, longxiu	1	0	0	0
fan, qingjie	1	6	8	6
fan, wenzhe	1	4	16	4
fan, xiaohui	1	35	5	35
fan, xiaoying	1	105	0	105
fan, xing	1	30	46	30
fan, zhen-zhen	1	7	0	7
fang, deyu	1	0	16	0
fang, hai	1	11	6	11
fang, miao	1	0	12	0
fang, shuai	1	6	8	6
fang, yuan	1	7	0	7
fang, zhang	1	1	56	1
fang, zixuan	1	3	7	3
farghli, alaa r.	1	1	0	1
fasano, rossella	1	8	16	8
fei, xiao-ya	1	0	25	0
felli, emanuele	1	2	13	2
fendt, sarah-maria	1	5	0	5
feng, jie	1	188	82	188
feng, jing-yi	1	33	0	33
feng, jun	1	6	29	6
feng, mingtao	1	0	0	0
feng, qingyang	1	14	19	14
feng, shiyao	1	0	0	0
feng, xinhua	1	188	82	188
feng, xinyu	1	0	0	0
feng, yi-li	1	0	0	0
feng, yu	1	6	7	6
feng, yuxiong	1	14	19	14
feng, zanjie	1	6	5	6
feng, zhichao	1	12	0	12
feng, zhijing	1	1	9	1
feranchak, andrew	1	15	0	15
fernandez, mercedes	1	9	0	9
finkelstein, joseph	1	3	0	3
fiorotto, romina	1	9	0	9
fisher, jack g.	1	4	0	4
fisher, paul b.	1	4	0	4
flaman, jean-michel	1	3	0	3
flanagan, dustin	1	21	0	21
flannery, john g.	1	19	0	19
fock, ricardo a.	1	5	21	5
fodde, riccardo	1	0	13	0
forconi, francesco	1	4	0	4
forgues, marshonna	1	15	56	15
forrest, alistair r. r.	1	6	0	6
francisco, adam b.	1	1	0	1
frandsen, jl	1	101	5	101
frankel, timothy l.	1	47	0	47
french, samuel w.	1	15	21	15
friedman, scott l.	1	0	70	0
friedrich, marie	1	23	0	23
fu, jing	1	33	7	33
fu, qihan	1	188	82	188
fu, wei	1	16	10	16
fu, xiaohui	1	8	7	8
fu, yang	1	8	29	8
fu, yu-long	1	30	46	30
fu, yuan-jie	1	30	46	30
fu, zhiqiang	1	15	0	15
fujino, shiki	1	0	0	0
fujita, masashi	1	4	0	4
fukumoto, kenji	1	53	19	53
fulton, rebecca	1	4	0	4
fumagalli, arianna	1	15	0	15
galle, peter r.	1	13	0	13
galvan, patricia	1	36	0	36
gamage, hashni epa vidana	1	4	0	4
gan, lian	1	3	8	3
gane, edward j.	1	48	16	48
ganguly, debolina	1	100	20	100
gao, daming	1	11	6	11
gao, dengfeng	1	0	10	0
gao, dong	1	33	7	33
gao, huabin	1	4	0	4
gao, jie	1	18	34	18
gao, rui	1	0	5	0
gao, ruli	1	140	62	140
gao, shuai	1	16	10	16
gao, wenzhe	1	0	10	0
gao, xiao	1	0	0	0
gao, xinrui	1	30	0	30
gao, yang	1	0	0	0
gao, yating	1	0	12	0
gao, yifang	1	5	16	5
gao, yueqiu	1	0	12	0
gao, yufeng	1	21	35	21
garay, joseph p.	1	36	0	36
garcia-recio, susana	1	36	0	36
garlanda, cecilia	1	10	0	10
garmire, lana	1	72	16	72
garmire, lana x.	1	4	13	4
ge, chen	1	200	197	200
ge, gaoxiang	1	19	17	19
ge, hao	1	16	10	16
ge, hongbin	1	188	82	188
ge, junwei	1	1	56	1
ge, songhan	1	4	0	4
ge, xin yi	1	6	10	6
geisel, dominik	1	4	0	4
geller, david a.	1	0	0	0
geng, yiting	1	6	29	6
georgakis, george	1	11	0	11
geraud, cyrill	1	63	9	63
gevaert, olivier	1	1	16	1
ghosh, devlina	1	29	0	29
giguelay, ambre	1	4	12	4
girgis, alexander a.	1	47	0	47
giri, anamika	1	40	6	40
givechian, kevin b.	1	6	0	6
glauben, rainer	1	23	0	23
goehrig, delphine	1	3	0	3
goerdt, sergij	1	63	9	63
goetz, martin	1	13	0	13
gofflot, stephanie	1	12	8	12
gogoi-tiwari, jully	1	1	0	1
goh, chi ching	1	8	0	8
goh, chi-ching	1	8	0	8
golino, jihye l.	1	1	22	1
gong, shuai	1	0	0	0
gong, yandong	1	200	197	200
gong, yuan-feng	1	0	12	0
gou, haoxian	1	2	9	2
gou, qing	1	0	0	0
graham, lara, v	1	4	0	4
graham, rondell p.	1	142	19	142
gray, elin s.	1	6	0	6
green, benjamin l.	1	1	16	1
gregoire, francine	1	9	0	9
grenier, jennifer k.	1	1	0	1
grenkowitz, sophia	1	23	0	23
gruen, dominic	1	543	186	543
gu, jian	1	1	0	1
gu, jin	1	61	38	61
gu, xiaowu	1	100	20	100
gu, yichao	1	13	0	13
gu, ziqi	1	61	38	61
guan, lin	1	5	0	5
guan, xin	1	6	8	6
guan, yaya	1	3	16	3
guan, yuan	1	27	4	27
guccione, ernesto	1	0	7	0
guegan, justine	1	7	0	7
guha, prajna	1	25	19	25
guillot, adrien	1	185	36	185
gujral, taranjit s.	1	25	19	25
gunchick, valerie	1	47	0	47
guo, chang	1	0	0	0
guo, chengbin	1	2	31	2
guo, chuang	1	1	16	1
guo, hongshan	1	105	0	105
guo, huahu	1	1189	541	1189
guo, jiaxuan	1	0	0	0
guo, lei	1	18	34	18
guo, lin	1	18	25	18
guo, piao	1	6	19	6
guo, qiang	1	1	16	1
guo, rong	1	12	9	12
guo, rongfang	1	35	5	35
guo, rongqun	1	12	9	12
guo, tao	1	0	0	0
guo, wei	1	6	2	6
guo, wenting	1	8	0	8
guo, xiaohuan	1	11	16	11
guo, xinyi	1	1189	541	1189
guo, ying	1	3	16	3
guo, yuqi	1	2	31	2
guo, ze-qin	1	7	0	7
gupta, nilesh	1	127	0	127
gupta, revant	1	1	16	1
gupta, vivek	1	127	0	127
ha, kyungsik	1	4	0	4
haas, gwendolyn	1	5	0	5
hageman, joris h.	1	15	0	15
hageman, joris h. h.	1	0	13	0
halpern, keren bahar	1	64	87	64
hampe, jochen	1	80	7	80
han, anjia	1	4	0	4
han, bo	1	0	0	0
han, chaeyeon	1	4	0	4
han, cuifang	1	2	81	2
han, kai	1	21	0	21
han, manman	1	0	0	0
han, sae-won	1	2	0	2
han, steven b.	1	15	21	15
han, ze-guang	1	1	4	1
hansen, kerstin	1	2	0	2
hao, junfeng	1	80	94	80
hao, xiaopei	1	13	0	13
hao, yajing	1	200	197	200
hao, yijie	1	0	6	0
hao, zechen	1	15	0	15
hardy, micael	1	3	0	3
harouaka, ramdane	1	4	13	4
hartmann, daniel	1	63	9	63
hashimoto, shinichi	1	0	0	0
hastreiter, araceli a.	1	5	21	5
hata, tsuyoshi	1	0	0	0
hatano, etsuro	1	3	0	3
haun, jered b.	1	19	0	19
hayashi, rie	1	0	0	0
he, bairong	1	26	0	26
he, jiashan	1	3	7	3
he, jie-feng	1	0	1	0
he, jing	1	19	0	19
he, kai	1	2	9	2
he, kunyan	1	0	0	0
he, menghua	1	3	7	3
he, minhui	1	15	0	15
he, q.	1	3	0	3
he, qifeng	1	21	23	21
he, qizu	1	1	157	1
he, shi-wei	1	3	0	3
he, weizhi	1	0	0	0
he, wenjing	1	5	16	5
he, xiaoshun	1	5	16	5
he, xiaoyun	1	19	21	19
he, xiaping	1	36	0	36
he, xin-hong	1	0	0	0
he, xionglei	1	2	0	2
he, yuanlin	1	11	16	11
he, zehui	1	4	7	4
he, zhaobin	1	2	33	2
he, zhiwei	1	2	81	2
he, zhiying	1	0	0	0
heesters, balthasar a.	1	6	0	6
heikenwaelder, mathias	1	80	7	80
heino, sarika	1	21	0	21
heinrich, bernd	1	48	95	48
heinz, maria c.	1	15	0	15
hellerbrand, claus	1	9	0	9
henderson, neil c.	1	111	78	111
henn, madeline a.	1	4	0	4
herman, josip s.	1	543	186	543
hernaez, mikel	1	1	16	1
hernandez, jonathan m.	1	15	56	15
hernandez-vargas, hector	1	3	0	3
hewitt, stephen m.	1	15	56	15
heydmann, laura	1	2	13	2
hicks, james	1	1810	59	1810
hidalgo, manuel	1	27	0	27
ho, joshua w. k.	1	25	25	25
hodder, michael	1	21	0	21
hoffman, daniel	1	7	17	7
hogstrom, jenny	1	21	0	21
hollern, daniel p.	1	36	0	36
hong, ni	1	0	20	0
hong, weifeng	1	0	10	0
hong, xiaoping	1	3	0	3
horie, masafumi	1	0	0	0
hoshida, yujin	1	4	0	4
hou, jiao	1	1	16	1
hou, shangwei	1	0	0	0
hou, xiaojuan	1	0	0	0
hou, yiwen	1	0	12	0
hou, zhenlin	1	21	0	21
hsu, cynthia	1	25	19	25
hu, bo	1	6	2	6
hu, boqiang	1	105	0	105
hu, hao	1	0	0	0
hu, haoran	1	7	30	7
hu, huanjing	1	0	6	0
hu, ji	1	4	38	4
hu, junhao	1	31	0	31
hu, mengying	1	4	0	4
hu, pengbo	1	0	20	0
hu, ruozhen	1	1189	541	1189
hu, shikai	1	15	0	15
hu, wei	1	30	46	30
hu, wei-min	1	0	0	0
hu, wenting	1	0	22	0
hu, wenwei	1	6	29	6
hu, xiaofei	1	0	20	0
hu, xiaojun	1	11	26	11
hu, xiaoqian	1	55	21	55
hu, xin	1	0	0	0
hu, yexiao	1	0	0	0
hu, yiming	1	34	41	34
hu, yuqiong	1	105	0	105
hua, yongqiang	1	1	21	1
huang, chuan	1	2	0	2
huang, dandan	1	21	35	21
huang, franklin w.	1	7	17	7
huang, hao-zhe	1	0	0	0
huang, haonan	1	15	0	15
huang, huocong	1	100	20	100
huang, jia	1	6	7	6
huang, jin	1	0	0	0
huang, jing	1	2	81	2
huang, jingquan	1	0	0	0
huang, julie y.	1	1189	541	1189
huang, kai	1	6	2	6
huang, kunlun	1	19	21	19
huang, leaf	1	4	0	4
huang, ling	1	27	0	27
huang, lingying	1	0	12	0
huang, maohua	1	21	35	21
huang, qiang	1	3	9	3
huang, qianhui	1	4	13	4
huang, qiaoling	1	4	7	4
huang, siyuan	1	178	97	178
huang, tian	1	4	0	4
huang, tiansheng	1	1	0	1
huang, wenyong	1	5	16	5
huang, xiang	1	2	0	2
huang, xianzhang	1	4	16	4
huang, xiaonan	1	0	0	0
huang, xiaowu	1	178	97	178
huang, xin-yu	1	1	9	1
huang, xing	1	188	82	188
huang, xiu-yan	1	1	9	1
huang, xudong	1	0	59	0
huang, xue-ting	1	33	0	33
huang, yifang	1	26	0	26
huang, yubin	1	0	0	0
huang, yue	1	5	0	5
huang, zi-li	1	1	9	1
huang, ziyi	1	1	56	1
huh, yun suk	1	8	114	8
huillard, emmanuelle	1	7	0	7
humar, rok	1	2	0	2
huo, jihui	1	2	0	2
huo, yunfei	1	0	0	0
husain, hatim	1	0	0	0
ilyas, sumera	1	142	19	142
imhof, larissa	1	2	0	2
ishaque, naveed	1	40	6	40
ishigami, akihito	1	0	0	0
ishiwata, toshiyuki	1	0	0	0
ito, aya	1	0	0	0
itzkovitz, shalev	1	64	87	64
iwabe, simone	1	19	0	19
iwabuchi, sadahiro	1	0	0	0
iwaisako, keiko	1	3	0	3
jabalameli, sara	1	19	0	19
jabs, julia	1	40	6	40
jana, tamar	1	64	87	64
janes, kevin a.	1	9	0	9
jang, jeong won	1	13	17	13
jechow, katharina	1	40	6	40
jenkins, nathaniel	1	15	0	15
jensen, christina	1	0	0	0
jeong, seogsong	1	61	38	61
ji, jiansong	1	92	29	92
ji, longshan	1	0	12	0
ji, meiling	1	14	19	14
ji, qinghua	1	4	0	4
ji, shuyi	1	11	6	11
jia, chang-chang	1	0	6	0
jia, danmei	1	19	26	19
jia, jiangtao	1	3	7	3
jia, jinping	1	0	0	0
jia, jue	1	1	0	1
jia, junling	1	19	26	19
jia, sheng-nan	1	33	0	33
jia, wen-huan	1	33	0	33
jia, xuebing	1	19	57	19
jiang, chenyu	1	0	16	0
jiang, daixi	1	7	0	7
jiang, dizhi	1	0	0	0
jiang, guoqing	1	0	12	0
jiang, haiping	1	35	5	35
jiang, hongbo	1	2	0	2
jiang, jing-si	1	0	25	0
jiang, jingting	1	5	10	5
jiang, juan	1	1	52	1
jiang, lizhi	1	29	0	29
jiang, rongke	1	1	9	1
jiang, shan	1	178	97	178
jiang, tiemin	1	1	16	1
jiang, weiqin	1	6	0	6
jiang, wu	1	21	0	21
jiang, xiaofei	1	0	0	0
jiang, xiaoqing	1	4	38	4
jiang, xiuyun	1	25	19	25
jiang, yi-hua	1	2	0	2
jiang, yuexu	1	5	0	5
jiang, zhongxing	1	12	9	12
jiao, shi	1	21	24	21
jiao, yang	1	19	26	19
jin, haoxuan	1	6	10	6
jin, shengjie	1	0	12	0
jin, shi	1	0	34	0
jin, wei-xiang	1	6	2	6
jin, wenfei	1	0	20	0
jin, xiaoxin	1	0	10	0
jin, yu	1	11	16	11
jin, yunjung	1	0	12	0
jinawath, natini	1	11	0	11
jodszuweit, chiara angelina	1	5	0	5
johnson, gary l.	1	36	0	36
johnson, molly e.	1	19	0	19
johnson, peter w. m.	1	4	0	4
jones, matthew	1	6	0	6
joshi, trupti	1	5	0	5
ju, bensheng	1	4	0	4
ju, junyi	1	21	24	21
juhling, frank	1	2	13	2
jung, eun sun	1	13	17	13
kaifi, jussuf t. t.	1	5	0	5
kaijalainen, seppo	1	21	0	21
kalasekar, sharanya maanasi	1	9	26	9
kallio, pauliina	1	21	0	21
kalucka, joanna	1	5	0	5
kalyanaraman, balaraman	1	3	0	3
kang, boxi	1	1189	541	1189
kang, fanhua	1	1	16	1
kang, gyeong hoon	1	2	0	2
kang, wei	1	15	0	15
kanke, matt	1	1	0	1
kapelanski-lamoureux, audrey	1	0	7	0
karim, baktiar o.	1	1	22	1
karin, michael	1	0	7	0
karlic, rosa	1	4	0	4
karras, philipp johannes	1	5	0	5
karsdal, morten	1	0	0	0
kaseb, ahmed	1	5	16	5
kaserman, joseph e.	1	9	0	9
kato, seiya	1	4	19	4
kato, yu	1	19	0	19
katz, steven c.	1	25	19	25
ke, aiwu	1	80	94	80
ke, junzi	1	15	0	15
keggenhoff, friederike l.	1	15	56	15
kelley, robin k.	1	72	16	72
kemp, samantha b.	1	47	0	47
kendall, jude	1	1810	59	1810
kenerson, heidi l.	1	25	19	25
kent, oliver a.	1	2	0	2
kessenbrock, kai	1	19	0	19
kessler, linda	1	63	9	63
khakoo, salim, i	1	4	0	4
khalid, mir m.	1	0	9	0
khatib, subreen	1	15	56	15
khelaf, lakhdar	1	4	12	4
khellaf, lakhdar	1	12	8	12
kiesslich, ralf	1	13	0	13
kim, hong-gee	1	4	0	4
kim, hwang-phill	1	2	0	2
kim, jinhyun	1	2	0	2
kim, joseph	1	11	0	11
kim, junil	1	0	12	0
kim, kee-beom	1	9	0	9
kim, soon sun	1	0	0	0
kim, sungsik	1	2	0	2
kim, tae-you	1	2	0	2
kim, teresa s.	1	25	19	25
kimchi, eric t. t.	1	5	0	5
kimura, yusuke	1	3	0	3
kinkhabwala, m.	1	57	0	57
kirchhof, n	1	101	5	101
kitamura, takanori	1	19	0	19
klein, sabine	1	9	0	9
kleyman, michael	1	19	0	19
kloeckner, roman	1	15	56	15
ko, sungjin	1	15	0	15
kobayashi, k	1	16	0	16
koblinski, jennifer e.	1	4	0	4
koch, philipp-sebastian	1	63	9	63
koelwyn, graeme j.	1	4	0	4
koenigshofer, philipp	1	9	0	9
koernig, sandra	1	2	0	2
kohli, karan	1	25	19	25
kohn-gaone, julia	1	1	0	1
kong, lingheng	1	21	0	21
kong, linghong	1	1	28	1
kong, mei	1	35	5	35
kong, xiangxing	1	1	9	1
kong, xiangyi	1	4	0	4
kong, yanan	1	55	21	55
koo, selene c.	1	4	0	4
koopman, miriam	1	6	0	6
kopetz, scott	1	140	62	140
korangy, firouzeh	1	1	16	1
koseki, jun	1	0	0	0
koyama, yukinori	1	3	0	3
krasnitz, alex	1	1810	59	1810
krawczynska, natalia	1	4	0	4
krieger, teresa g.	1	40	6	40
krogan, nevan j.	1	0	9	0
krutsenko, yekaterina	1	15	0	15
kuai, le	1	0	25	0
kuang, weihong	1	0	0	0
kubes, paul	1	80	7	80
kucukkose, emre	1	6	0	6
kudoh, aoi	1	3	0	3
kueffer, stefan	1	5	0	5
kuerschner, sina wietje	1	63	9	63
kumar, g. renuka	1	0	9	0
kunkel, desiree	1	23	0	23
kwan, ka yi	1	3	16	3
kwon, sunghoon	1	2	0	2
kyrochristos, ioannis d.	1	32	10	32
labadie, kevin p.	1	25	19	25
lahde, marianne	1	21	0	21
lai, zhao	1	4	0	4
lange, l	1	8	0	8
langmead, ben	1	29	0	29
largaespada, da	1	101	5	101
lau, henry yee-hin	1	8	0	8
lausted, christopher	1	25	19	25
law, cheuk-ting	1	8	0	8
lazaris, anthoula	1	0	7	0
le blanc, solange	1	40	6	40
le ou-yang	1	5	0	5
le roux, isabelle	1	7	0	7
le roy, didier	1	2	0	2
leavey, patrick j.	1	29	0	29
lebleu, valerie s.	1	116	0	116
lee, eva	1	94	98	94
lee, gil won	1	13	17	13
lee, hoomin	1	8	114	8
lee, hwajin	1	4	0	4
lee, sung hak	1	13	17	13
lee, terence kin-wah	1	94	98	94
lei, jin	1	18	34	18
leitner, brooks p.	1	6	0	6
leonhardt, carl-stephan	1	40	6	40
leppanen, veli-matti	1	21	0	21
leung, marco l.	1	140	62	140
leung, stanley	1	7	17	7
levy, dan	1	1810	59	1810
li, an	1	1	56	1
li, bin	1	0	25	0
li, binghua	1	3	0	3
li, bo	1	26	0	26
li, changxian	1	11	16	11
li, changzheng	1	15	0	15
li, chaohui	1	0	0	0
li, chenchen	1	0	0	0
li, chengwen	1	6	19	6
li, encheng	1	9	0	9
li, feng	1	1	157	1
li, guangfu	1	5	0	5
li, guibo	1	6	10	6
li, h.	1	3	0	3
li, hailiang	1	0	0	0
li, hang	1	21	35	21
li, haobo	1	34	41	34
li, haoling	1	0	0	0
li, hengping	1	0	0	0
li, huan	1	3	0	3
li, hui	1	18	34	18
li, huili	1	1	0	1
li, huiling	1	12	0	12
li, jian	1	0	0	0
li, jianjie	1	19	15	19
li, jiaping	1	4	16	4
li, jiesheng	1	30	46	30
li, jine	1	1	0	1
li, jingyun	1	16	10	16
li, jinwei	1	0	10	0
li, jinyu	1	11	0	11
li, john zhong	1	0	0	0
li, junai	1	0	0	0
li, kai	1	3	0	3
li, kui	1	0	0	0
li, lei	1	7	40	7
li, liang	1	2	0	2
li, liangdong	1	0	0	0
li, liyuan	1	4	0	4
li, man	1	0	12	0
li, mei	1	0	59	0
li, ming	1	1	9	1
li, peng-cheng	1	0	0	0
li, qian	1	0	12	0
li, qidong	1	8	0	8
li, qin	1	15	0	15
li, qizhuo	1	2	31	2
li, ran	1	19	26	19
li, rui	1	0	59	0
li, ruiyu	1	8	0	8
li, shuai cheng	1	0	0	0
li, shuang	1	8	7	8
li, shuhui	1	15	0	15
li, tianen	1	2	33	2
li, ting-ting	1	1	9	1
li, weihao	1	21	0	21
li, weimin	1	0	10	0
li, wen-tao	1	0	0	0
li, xiangyu	1	7	30	7
li, xiaobo	1	21	35	21
li, xiaoqiang	1	18	34	18
li, xiaoxing	1	2	0	2
li, xicai	1	0	0	0
li, xinyao	1	6	5	6
li, xiujuan	1	7	40	7
li, xu-fan	1	0	0	0
li, xuanyan	1	0	0	0
li, xuefeng	1	3	0	3
li, xuewei	1	1	0	1
li, yadan	1	12	9	12
li, yang	1	0	13	0
li, yanjun	1	1	157	1
li, yazi	1	1	0	1
li, yiming	1	0	20	0
li, ying	1	142	19	142
li, yingmei	1	12	9	12
li, yishan	1	15	0	15
li, yongping	1	0	0	0
li, yongqiang	1	5	0	5
li, yuntao	1	0	0	0
li, yunzheng	1	3	0	3
li, zhao	1	86	60	86
li, zhenli	1	9	0	9
li, zhi-xuan	1	33	7	33
li, zhong	1	6	29	6
li, zhongmin	1	6	0	6
li, zhou	1	0	20	0
li, zhuokai	1	0	0	0
li, zhuolin	1	0	0	0
li, zihang	1	7	40	7
lian, hongkai	1	3	16	3
lian, xiaopeng	1	1	28	1
lian, zhe-xiong	1	2	0	2
lian, zhiwei	1	1	0	1
liang, chongyang	1	6	8	6
liang, cong	1	2	0	2
liang, guodong	1	4	42	4
liang, jiangmin	1	0	16	0
liang, jiangtao	1	4	0	4
liang, jiaying	1	0	0	0
liang, qiqi	1	15	0	15
liang, rui	1	0	10	0
liang, tingbo	1	188	82	188
liang, wanmei	1	4	7	4
liang, xifeng	1	0	0	0
liang, yingjian	1	0	16	0
liang, yuan	1	7	30	7
liang, yuzhi	1	0	0	0
liang, zhiyong	1	8	0	8
liao, jianping	1	21	24	21
liao, junbin	1	0	6	0
liao, leen	1	21	0	21
liao, naishun	1	0	0	0
liao, sina	1	5	0	5
liao, xiaoli	1	5	0	5
liao, yunxi	1	0	13	0
liberali, prisca	1	15	0	15
liedtke, christian	1	9	0	9
lim, siew-na	1	0	30	0
lim, yoojoo	1	2	0	2
lima, fatima	1	47	0	47
lin, caizhao	1	4	8	4
lin, chenhong	1	0	0	0
lin, dongdong	1	0	0	0
lin, dongxin	1	0	59	0
lin, haibiao	1	4	16	4
lin, hui	1	0	0	0
lin, jian	1	11	6	11
lin, junzhong	1	0	59	0
lin, minghui	1	19	17	19
lin, qing	1	13	24	13
lin, rz	1	200	0	200
lin, weitao	1	6	0	6
lin, wey-ran	1	0	30	0
lin, xiahui	1	3	0	3
lin, xiaona	1	4	42	4
lin, youzhi	1	5	0	5
lin, zhiwen	1	0	0	0
lindeboom, rik g. h.	1	15	0	15
lindner, veronique	1	2	13	2
lindstrom-vautrin, jonathan	1	9	0	9
ling, jing	1	19	57	19
ling, jonathan p.	1	29	0	29
liu, bin	1	29	0	29
liu, bing	1	200	197	200
liu, chao	1	13	24	13
liu, chengli	1	1	28	1
liu, chuan	1	19	57	19
liu, cindy xinqi	1	8	0	8
liu, defu	1	0	0	0
liu, fang	1	0	0	0
liu, gai	1	0	0	0
liu, hangqi	1	8	0	8
liu, hanyuan	1	4	0	4
liu, hanzhuang	1	4	0	4
liu, huan	1	3	9	3
liu, jeffrey r.	1	127	0	127
liu, jia-qi	1	0	0	0
liu, jiahui	1	0	0	0
liu, jian	1	1	0	1
liu, jianfei	1	1	0	1
liu, jianlin	1	19	15	19
liu, jie	1	1	0	1
liu, jingxuan	1	11	0	11
liu, jinxia	1	178	97	178
liu, jinze	1	4	0	4
liu, jiong	1	6	0	6
liu, jixing	1	0	10	0
liu, jun	1	4	16	4
liu, junhao	1	0	0	0
liu, junjie	1	0	0	0
liu, ken	1	48	16	48
liu, kun-ming	1	0	0	0
liu, li-juan	1	7	0	7
liu, liang	1	0	0	0
liu, lianxin	1	3	9	3
liu, liguo	1	6	7	6
liu, lingwei	1	4	16	4
liu, linxin	1	2	9	2
liu, longzi	1	80	94	80
liu, ming	1	0	12	0
liu, nan	1	31	0	31
liu, peng	1	6	19	6
liu, peng-yuan	1	0	0	0
liu, qianyun	1	12	0	12
liu, qiaofei	1	8	0	8
liu, qiaoming	1	0	16	0
liu, qingqian	1	4	7	4
liu, qinyu	1	4	7	4
liu, rihe	1	4	0	4
liu, ruixia	1	0	0	0
liu, shang	1	11	16	11
liu, shenglu	1	2	9	2
liu, shiping	1	11	16	11
liu, shuang	1	18	34	18
liu, si-cheng	1	0	0	0
liu, si-qing	1	0	0	0
liu, siyang	1	13	24	13
liu, tai-yi	1	0	25	0
liu, ting	1	4	16	4
liu, tingting	1	0	16	0
liu, tongzheng	1	21	35	21
liu, wei	1	1	16	1
liu, wenhan	1	9	0	9
liu, wenting	1	0	0	0
liu, wenwen	1	9	0	9
liu, xiangxiang	1	0	5	0
liu, xiao-li	1	33	0	33
liu, xiaoding	1	8	0	8
liu, xiaoling	1	6	10	6
liu, xiaoqian	1	8	0	8
liu, xiaoyu	1	4	0	4
liu, xin	1	1	0	1
liu, xuefei	1	0	59	0
liu, yafang	1	4	16	4
liu, yajie	1	0	0	0
liu, yang	1	4	42	4
liu, ye-qiang	1	0	25	0
liu, yifei	1	178	97	178
liu, yongqing	1	0	20	0
liu, yu	1	5	0	5
liu, yuan	1	0	0	0
liu, yuanhang	1	142	19	142
liu, yujun	1	0	0	0
liu, yunhui	1	200	197	200
liu, zhenhao	1	46	40	46
liu, zhiyi	1	6	8	6
liu, zhouzerui	1	1189	541	1189
liu, ziqin	1	2	0	2
lleo, ana	1	70	23	70
lluch, ana	1	36	0	36
lo, chung mau	1	3	16	3
loeuillard, emilien	1	142	19	142
lok, anna s.	1	4	13	4
lombardo, jeremy a.	1	19	0	19
long, jie	1	2	0	2
long, li-li	1	7	0	7
loong, jane h. c.	1	25	25	25
lopez-casas, pedro p.	1	27	0	27
lotersztajn, sophie	1	9	0	9
lou, yan	1	0	0	0
lou, yu	1	188	82	188
loveless, ian	1	0	16	0
lozano, guillermina	1	29	0	29
lu, baisong	1	0	0	0
lu, fangru	1	6	0	6
lu, jinying	1	11	16	11
lu, keying	1	6	10	6
lu, ling	1	7	30	7
lu, meifen	1	4	0	4
lu, qian-yun	1	33	0	33
lu, xiao-jie	1	21	23	21
lu, xiaoyan	1	35	5	35
lu, yanan	1	15	0	15
lu, yaoyao	1	1	0	1
lu, yinzhong	1	0	0	0
lu, yu	1	4	7	4
lu, zuyan	1	0	0	0
luo, chaochao	1	1	0	1
luo, chubin	1	4	55	4
luo, dongcheng	1	5	0	5
luo, feifei	1	1	0	1
luo, guijuan	1	61	38	61
luo, jiajing	1	11	16	11
luo, kai	1	6	10	6
luo, ming	1	2	9	2
luo, su-xia	1	0	12	0
luo, tao	1	2	0	2
luo, ying	1	0	25	0
luo, youli	1	11	26	11
luo, yue	1	0	25	0
luo, yurong	1	0	0	0
lv, minjia	1	4	7	4
lv, xinliang	1	0	0	0
lv, yuexiao	1	6	0	6
lyons, danielle e.	1	0	9	0
lyssiotis, costas a.	1	47	0	47
lyu, xueying	1	19	15	19
ma, brigette b. y.	1	15	0	15
ma, ce	1	188	82	188
ma, chi	1	1	16	1
ma, di	1	0	10	0
ma, hai-qing	1	2	0	2
ma, jie	1	0	0	0
ma, keming	1	0	0	0
ma, liqian	1	4	0	4
ma, mengxi	1	0	0	0
ma, si-cong	1	7	0	7
ma, stephanie	1	25	25	25
ma, xiao	1	0	0	0
ma, xiao-xuan	1	0	25	0
ma, xiaochao	1	15	0	15
ma, xinyue	1	0	0	0
ma, yingbo	1	1	28	1
ma, yingdong	1	11	26	11
ma, yuanyuan	1	0	0	0
ma, zenghui	1	0	0	0
ma, zengxin	1	0	0	0
mabry, donna	1	15	56	15
machi, jacqueline f.	1	5	21	5
machida, keigo	1	0	7	0
maddipati, ravikanth	1	100	20	100
maggi, giulia	1	70	23	70
mahmoudi, tokameh	1	0	9	0
mai, knut	1	23	0	23
mailly, laurent	1	543	186	543
majeti, ravindra	1	27	4	27
mamlouk, soulafa	1	4	0	4
man, kwan	1	3	16	3
manna, debashri	1	4	0	4
mao, junjie	1	11	26	11
maraver, antonio	1	12	8	12
marchesi, federica	1	70	23	70
marinho, luis felipe l. pompeo	1	19	0	19
marquardt, jens u.	1	15	56	15
marron, david	1	36	0	36
martin, rebecca	1	4	0	4
maru, dipen	1	140	62	140
marzano, paolo	1	10	0	10
maslov, a. y.	1	57	0	57
massalha, hassan	1	64	87	64
massasa, efi e.	1	64	87	64
masuda, a	1	16	0	16
mathes, arthur	1	63	9	63
matsuda, chu	1	0	0	0
mavilio, domenico	1	10	0	10
mcandrews, kathleen m.	1	37	5	37
mccabe, eleanor	1	4	0	4
mccallen, justin	1	1	16	1
mccaughan, geoffrey w.	1	48	16	48
mccombie, w. richard	1	1810	59	1810
mcdevitt, todd c.	1	0	9	0
mcgivan, jd	1	57	0	57
mcindoo, jeanne	1	1810	59	1810
mcivor, rs	1	101	5	101
mcwatters, amanda	1	5	16	5
medard, jean-jacques	1	3	0	3
mei, shenglin	1	14	19	14
mei, weijian	1	21	0	21
mei, yanxia	1	1	9	1
menard, laurence	1	6	7	6
mendoza, rachel g.	1	4	0	4
menendez, camino	1	27	0	27
meng, changting	1	25	19	25
meng, fanping	1	30	46	30
meng, gang	1	3	0	3
meng, ling-du	1	3	0	3
meng, zhipeng	1	5	21	5
meng, zhiqiang	1	1	21	1
meyers, nathan l.	1	0	9	0
mi, qing-sheng	1	0	16	0
miao, kai	1	19	15	19
miao, qun	1	21	35	21
miao, xiangwan	1	0	0	0
michalopoulos, george	1	15	0	15
mikulak, joanna	1	10	0	10
min, dong-wook	1	2	0	2
min, zhiqun	1	4	7	4
miyoshi, norikatsu	1	0	0	0
mizokami, masashi	1	53	19	53
mizushima, tsunekazu	1	0	0	0
mo, chunpan	1	4	7	4
mo, jaewoo	1	0	12	0
mo, jiahao	1	0	0	0
mo, lihua	1	19	15	19
mo, shaocong	1	1	0	1
modest, dominik paul	1	4	0	4
moffitt, richard	1	11	0	11
mogler, carolin	1	63	9	63
molina, laura m.	1	15	0	15
monga, satdarshan p.	1	15	0	15
monga, satdarshan paul	1	0	7	0
moniruzzaman, rohan	1	1	10	1
moor, andreas e.	1	64	87	64
moore, kathryn j.	1	4	0	4
morales, alejo a.	1	5	21	5
morris, aaron h.	1	47	0	47
mott, kevin r.	1	36	0	36
mueller, soren	1	100	20	100
mukherjee, pritam	1	1	16	1
mukhopadhyay, nitai d.	1	4	0	4
mukoyama, masashi	1	4	19	4
munn, paul r.	1	1	0	1
munoz, manuel	1	27	0	27
munoz, nina m.	1	5	16	5
murai, kazuhiro	1	4	19	4
murimwa, gilbert	1	100	20	100
murschhauser, alexandra	1	14	0	14
mutai, m	1	16	0	16
muthuswamy, lakshmi	1	1810	59	1810
muthuswamy, senthil k.	1	27	0	27
naito, hisamichi	1	2	0	2
nakagawa, hidewaki	1	4	0	4
nakamura, daichi	1	3	0	3
nakanishi, h	1	16	0	16
nam, nguyen hai	1	3	0	3
nardulli, patrizia	1	8	16	8
nashan, bjorn	1	3	9	3
natarajan, vaishaali	1	0	9	0
navin, nicholas	1	1810	59	1810
neff, norma	1	0	9	0
neilson, eric g.	1	116	0	116
nejak-bowen, kari	1	15	0	15
nellore, abhinav	1	29	0	29
nelson, erik r.	1	4	0	4
nessling, michelle	1	63	9	63
nevzorova, yulia a.	1	9	0	9
ngamphaiboon, nuttapong	1	11	0	11
ngan, elly s.	1	25	25	25
nguyen, mindie h.	1	27	4	27
nguyen, quy h.	1	19	0	19
nguyen, thong t.	1	0	9	0
ni, junjie	1	0	16	0
ni, ling	1	6	7	6
ni, shengyu	1	6	0	6
ni, yanli	1	200	197	200
nicolescu, stefan	1	4	12	4
nie, pingping	1	21	24	21
nie, yingli	1	1	0	1
nielsen, morten muhlig	1	13	19	13
nierkens, stefan	1	0	13	0
nijagal, amar	1	7	17	7
ning, zhouyu	1	1	21	1
nishio, takahiro	1	3	0	3
nishiyama, masahiko	1	12	8	12
nissen, neel, i	1	0	0	0
niu, kongyan	1	31	0	31
niu, qiang	1	0	0	0
niu, yichun	1	0	0	0
nur, amran	1	1	16	1
nwosu, zeribe c.	1	47	0	47
o'brien, daniel	1	142	19	142
ober, martina f.	1	14	0	14
ogino, takayuki	1	0	0	0
oh, ki	1	11	0	11
ohue, masayuki	1	0	0	0
olynyk, john k.	1	1	0	1
oost, koen c.	1	15	0	15
orbach, sophia m.	1	47	0	47
ospanova, shyryn	1	6	0	6
otaka, yukihiro	1	12	8	12
ott, melanie	1	0	9	0
ou, xueqi	1	55	21	55
ouyang, jiahe	1	9	0	9
ouyang, wenjun	1	1189	541	1189
oyama, tetsunari	1	12	8	12
ozturk, bilge e.	1	19	0	19
packer, michael s.	1	9	0	9
pajukanta, paivi	1	15	21	15
palazzo, alberta	1	3	0	3
pan, chen	1	19	26	19
pan, guangze	1	0	0	0
pan, heling	1	31	0	31
pan, hongyu	1	0	0	0
pan, jiayi	1	3	7	3
pan, jing	1	3	0	3
pan, jinghua	1	21	35	21
pan, lili	1	0	0	0
pan, qi	1	8	22	8
pan, qingfei	1	4	0	4
pan, stephanie	1	7	41	7
pan, stephanie q.	1	0	7	0
pan, xiongxiong	1	13	0	13
pan, yi	1	1	0	1
pan, yuan	1	15	0	15
pan, yuqin	1	0	5	0
pan, zhizhong	1	21	0	21
pandey, prashant	1	0	43	0
pang, bo	1	29	0	29
pang, junyi	1	8	0	8
pang, pengfei	1	11	26	11
pang, yuheng	1	0	0	0
pant, vinod	1	29	0	29
pardeshi, lakhansing	1	19	15	19
parikh, neehar d.	1	4	13	4
park, beomsu	1	0	12	0
park, dong jun	1	13	17	13
park, james o.	1	25	19	25
park, kwon-sik	1	9	0	9
parker, joel s.	1	36	0	36
patel, brijeshkumar	1	127	0	127
pavelko, kevin d.	1	142	19	142
pavuluri, swathi	1	5	16	5
pedersen, jakob skou	1	13	19	13
pei, xuetao	1	200	197	200
pei, yuchen	1	0	0	0
peltz, gary	1	27	4	27
peng, bo	1	0	6	0
peng, cheng	1	2	33	2
peng, cijun	1	6	5	6
peng, feng	1	0	0	0
peng, gaoge	1	30	0	30
peng, hai-xiang	1	6	2	6
peng, hao	1	19	67	19
peng, jin	1	3	0	3
peng, jirun	1	1189	541	1189
peng, kunwei	1	4	7	4
peng, rui	1	0	12	0
peng, wanwan	1	1	0	1
peng, yi jacky	1	19	17	19
peng, yu	1	0	20	0
peng, zhaoming	1	0	0	0
peng, ziqi	1	5	0	5
peppelenbosch, maikel p.	1	1	12	1
perales-paton, javier	1	27	0	27
perea, sofia	1	27	0	27
perou, charles m.	1	36	0	36
perry, rachel j.	1	6	0	6
peters, niek a.	1	15	0	15
peters, niek a. a.	1	0	13	0
pfau, sarah j.	1	55	4	55
pfefferle, marc	1	2	0	2
pfenning, andreas r.	1	19	0	19
piazza, rocco	1	10	0	10
pikarsky, eli	1	64	87	64
pillarisetty, venu g.	1	25	19	25
pisegna, joseph r.	1	15	21	15
planque, melanie	1	5	0	5
pochet, nathalie	1	2	13	2
poddar, minakshi	1	15	0	15
polak, marta	1	4	0	4
polak, paz	1	4	0	4
politi, katerina	1	6	0	6
pollard, jeffery w.	1	19	0	19
ponsolles, clara	1	2	13	2
posada, david	1	4	0	4
potter, s. steven	1	265	31	265
poul, marie-alix	1	4	12	4
pourqier, didier	1	4	12	4
pourquier, didier	1	12	8	12
powers, scott	1	11	0	11
pradhan, rachana n.	1	100	20	100
pradhan-sundd, tirthadipa	1	15	0	15
prado-lopez, sonia	1	4	0	4
prat, aleix	1	36	0	36
pratlong, marine	1	4	12	4
pratschke, johann	1	4	0	4
prinz, immo	1	10	0	10
pu, meng	1	1	28	1
pulido, andres vallejo	1	4	0	4
punt, cornelis j. a.	1	6	0	6
qadir, mirza m. f.	1	5	21	5
qi, jonathan	1	1	16	1
qi, qi	1	21	35	21
qi, wenqian	1	0	10	0
qian, lihui	1	31	0	31
qian, liyuan	1	3	0	3
qiao, chen	1	1	0	1
qiao, fulu	1	0	0	0
qiao, sennan	1	6	8	6
qiao, tiankui	1	0	0	0
qin, jian	1	0	5	0
qin, jiayi	1	21	0	21
qin, na	1	11	16	11
qin, rongrong	1	3	9	3
qin, rongyi	1	1	157	1
qin, shu	1	2	9	2
qin, xiaodan	1	0	0	0
qiu, hong	1	0	20	0
qiu, jiannan	1	7	30	7
qiu, liman	1	9	0	9
qiu, shenghui	1	21	35	21
qiu, shuangjian	1	178	97	178
qiu, yinbin	1	1	0	1
qu, junjie	1	1	0	1
qu, kun	1	1	16	1
qu, pengpeng	1	0	0	0
qu, xiangyu	1	0	0	0
qu, xufeng	1	4	0	4
qu, yu-lan	1	1	4	1
quake, stephen r.	1	0	9	0
quenet, francois	1	4	12	4
racanelli, v	1	42	0	42
radonic, aleksandar	1	23	0	23
raedler, joachim o.	1	14	0	14
rajan, shiny amala priya	1	0	0	0
ramm, grant a.	1	1	0	1
ran, bo	1	1	16	1
ranganathan, sarangarajan	1	4	0	4
rangaswami, arun	1	7	17	7
rao, dongning	1	178	97	178
rao, manisha	1	11	0	11
raschzok, nathanael	1	4	0	4
ravens, sarina	1	10	0	10
reghupaty, saranya chidambaranathan	1	4	0	4
reiberger, thomas	1	9	0	9
reid, lola m.	1	1	0	1
ren, xianwen	1	30	46	30
ren, xuxin	1	1	52	1
ren, zeqiang	1	0	0	0
ren, zhenggang	1	19	17	19
revsine, mahler	1	1	16	1
rezzola, sara	1	12	8	12
rhim, andrew d.	1	37	5	37
rialdi, alexander	1	0	7	0
rigamonti, alessandra	1	70	23	70
rinkes, inne borel	1	0	13	0
ristimaki, ari	1	21	0	21
ritvos, olli	1	21	0	21
rivas, rafael ovidio bautista	1	4	0	4
rodgers, linda	1	1810	59	1810
rodrigues, claudia o.	1	5	21	5
rodriguez-tirado, carolina	1	19	0	19
roettgermann, peter j. f.	1	14	0	14
roger, thierry	1	2	0	2
roh, pu reun	1	13	17	13
rojo, federico	1	36	0	36
ronca, roberto	1	12	8	12
roncalli, massimo	1	70	23	70
rong, pengfei	1	12	0	12
roodhart, jeanine	1	0	13	0
roodhart, jeanine m. l.	1	6	0	6
rosato, umberto	1	1	16	1
rosen, jeffery m.	1	36	0	36
rosenberg, katherine	1	7	17	7
rouanet, philippe	1	4	12	4
roukos, dimitrios h.	1	32	10	32
rozenberg, milena	1	64	87	64
ru, yi	1	0	25	0
ruan, zhihua	1	0	20	0
ruchirawat, mathuros	1	15	56	15
saavedra-garcia, paula	1	11	0	11
sagar	1	543	186	543
sahai, vaibhav	1	47	0	47
sahel, jose-alain	1	19	0	19
saif, areeba	1	15	56	15
sakamoto, tatsuya	1	4	19	4
salam, rana	1	7	0	7
saliou, alexa	1	7	0	7
sandforth, arvid	1	23	0	23
sang, chen	1	11	6	11
sang, yan	1	21	24	21
sansom, owen j.	1	21	0	21
sanson, marc	1	7	0	7
sansonno, d	1	42	0	42
santhakumar, cositha	1	48	16	48
santiago, clayton p.	1	29	0	29
saqib, jahanzeb	1	0	12	0
sarkar, devanand	1	4	0	4
sasson, aaron	1	11	0	11
sauer, igor m.	1	4	0	4
sayed, khaled	1	15	0	15
sbierski-kind, julia	1	23	0	23
schaer, dominik j.	1	2	0	2
schaff, dylan l.	1	9	0	9
schaffer, david, v	1	19	0	19
schierwagen, robert	1	9	0	9
schledzewski, kai	1	63	9	63
schlickeiser, stephan	1	23	0	23
schmid, christian david	1	63	9	63
schmitt, alexandra maria	1	5	0	5
schoenhaber, hiltrud	1	63	9	63
schuchmann, marcus	1	13	0	13
schulthess-lutz, nadja	1	2	0	2
schuster, catherine	1	2	13	2
schwabe, robert f.	1	80	7	80
sehra, vivek	1	1	16	1
sei, emi	1	140	62	140
selitsky, sara r.	1	36	0	36
seo, junseo	1	0	12	0
seo, satoru	1	3	0	3
seo, y. david	1	25	19	25
sera, riddhi	1	0	43	0
sers, christine	1	4	0	4
sethupathy, praveen	1	1	0	1
severac, dany	1	4	12	4
sgarbura-popescu, olivia	1	4	12	4
sha, bowen	1	7	30	7
shadbad, mahdi abdoli	1	8	16	8
sham, pak-chung	1	94	98	94
shang, guoguo	1	19	17	19
shang, xue-ying	1	1	4	1
shao, dong	1	5	10	5
shao, guiwen	1	1	0	1
shao, shali	1	0	0	0
shao, yaojian	1	0	16	0
shao, yingmei	1	1	16	1
she, jinbiao	1	1	52	1
shea, lonnie d.	1	47	0	47
shen, feifei	1	19	57	19
shen, haiyuan	1	21	23	21
shen, jie	1	0	0	0
shen, lian	1	14	19	14
shen, liang	1	0	0	0
shen, ningjia	1	8	7	8
shen, si-yun	1	33	7	33
shen, siyun	1	61	38	61
shen, xia	1	11	6	11
sher, linda	1	0	7	0
sheth, rahul a.	1	5	16	5
shi, bingyin	1	7	40	7
shi, gaona	1	200	197	200
shi, huijuan	1	4	0	4
shi, jieyi	1	80	94	80
shi, jingping	1	34	41	34
shi, lei	1	200	197	200
shi, lin	1	0	0	0
shi, linyu	1	31	0	31
shi, ming	1	30	46	30
shi, p. -p.	1	3	0	3
shi, wenjiong	1	0	20	0
shi, xiaomin	1	5	16	5
shi, xintong	1	8	7	8
shi, xuebing	1	4	38	4
shi, yan	1	8	7	8
shi, yanfen	1	6	7	6
shi, yanmei	1	0	0	0
shi, yingjun	1	9	0	9
shi, yisong	1	0	10	0
shi, zhenni	1	0	0	0
shi, zixu	1	3	0	3
shiao, meng-shin	1	11	0	11
shimamura, teppei	1	0	0	0
shin, soona	1	4	0	4
shrestha, rajan	1	0	7	0
shu, xiaodong	1	19	15	19
shui, bo	1	1	0	1
sia, daniela	1	0	70	0
silberman, rebecca e.	1	55	4	55
silvestris, nicola	1	8	16	8
simoneau, camille r.	1	0	9	0
singh, shambhavi	1	9	0	9
singh, sucha	1	15	0	15
singhi, aatur	1	15	0	15
sinha, saurabh	1	4	0	4
sinha, sonal	1	0	7	0
sinsheimer, janet s.	1	15	21	15
sirihorachai, veerin r.	1	47	0	47
sit, grace fu-wan	1	8	0	8
situ, bo	1	26	0	26
skardal, aleksander	1	0	0	0
smoot, rory l.	1	142	19	142
snippert, hugo	1	0	13	0
snippert, hugo j. g.	1	15	0	15
solomon, deepak e.	1	127	0	127
soloway, paul d.	1	1	0	1
son, ju a.	1	0	0	0
song, cailu	1	55	21	55
song, guanbin	1	0	10	0
song, guobin	1	30	0	30
song, hanbing	1	7	17	7
song, huang-qin	1	0	1	0
song, jian-kun	1	0	25	0
song, jin-wen	1	30	46	30
song, jingjing	1	92	29	92
song, liying	1	1	16	1
song, qianqian	1	0	0	0
song, sang-hyun	1	2	0	2
song, shaoli	1	0	0	0
song, shu-jin	1	1	4	1
song, tianqiang	1	18	25	18
song, you-qiang	1	3	16	3
song, yue	1	15	0	15
souche, regis	1	12	8	12
spits, hergen	1	6	0	6
spranger, joachim	1	23	0	23
staniczek, theresa	1	63	9	63
stauffer, william r.	1	19	0	19
steele, nina g.	1	47	0	47
steenbergen, charles	1	2	0	2
stepansky, asya	1	1810	59	1810
sticht, carsten	1	63	9	63
strating, esther	1	0	13	0
strobel, oliver	1	40	6	40
stubbs, andrew peter	1	1	12	1
su, bingbing	1	0	12	0
su, hang	1	4	7	4
su, jian	1	0	0	0
su, kun	1	0	0	0
su, sek man	1	19	15	19
su, xian-bin	1	1	4	1
su, xianbin	1	0	0	0
su, yang	1	0	0	0
subedi, kalpana	1	0	16	0
subler, mark a.	1	4	0	4
suemizu, hiroshi	1	53	19	53
sui, cheng-jun	1	33	7	33
sui, chengjun	1	61	38	61
sui, qiaoqi	1	21	0	21
sullivan, kevin m.	1	25	19	25
sun, cheng	1	3	9	3
sun, dalong	1	3	0	3
sun, fei	1	6	8	6
sun, guoqiang	1	4	0	4
sun, haoyu	1	3	9	3
sun, heng	1	19	15	19
sun, huiling	1	0	5	0
sun, jichao	1	3	0	3
sun, jichun	1	0	10	0
sun, mingjun	1	5	0	5
sun, ning	1	0	0	0
sun, peng	1	0	0	0
sun, qihui	1	4	42	4
sun, qingmei	1	34	41	34
sun, rui	1	3	9	3
sun, s.	1	57	0	57
sun, wujianan	1	1	16	1
sun, xiuping	1	3	0	3
sun, xuemin	1	0	20	0
sun, yan	1	11	16	11
sun, ye-sen	1	5	0	5
sun, yun-fan	1	6	2	6
sun, yunfan	1	0	118	0
sun, ziyu	1	31	0	31
sundd, prithu	1	15	0	15
sung, joseph jao-yiu	1	4	0	4
suoangbaji, tina	1	1	69	1
sutcliffe, matthew d.	1	9	0	9
sutton, roger bryan	1	12	8	12
swain, asish kumar	1	0	43	0
sweet-cordero, e. alejandro	1	7	17	7
sze, karen man-fong	1	94	98	94
taha, taha y.	1	0	9	0
takahashi, hidekazu	1	0	0	0
takeda, saori	1	27	4	27
takino, yuka	1	0	0	0
tammela, tuomas	1	21	0	21
tan, haidong	1	6	7	6
tan, jiehui	1	0	6	0
tan, jizhou	1	4	16	4
tan, kaeling	1	19	15	19
tan, kel vin	1	25	25	25
tan, qi	1	0	0	0
tan, shuixia	1	31	0	31
tan, wei	1	0	0	0
tan, zhibo	1	0	0	0
tan, zhiwu	1	3	16	3
tan, ziqing	1	0	21	0
[truncated: 800 more rows]

## Sheet: sheet8
author	citations	total link strength
llovet, jm	81	5774
zheng, ch	58	3860
ma, lc	53	3378
stuart, t	48	2648
zhang, qm	43	3462
jemal, a	42	3012
ramachandran, p	41	3842
sun, yf	41	3135
finn, rs	37	3061
macparland, sa	37	3164
butler, a	35	2234
ho, dwh	35	2814
tirosh, i	34	2215
hanahan, d	33	3060
siegel, rl	33	1945
subramanian, a	33	2010
zhang, l	33	2322
sia, d	32	2985
li, h	30	2045
yu, gc	28	1886
villanueva, a	27	1867
aran, d	26	1658
krenkel, o	26	3362
trapnell, c	26	1488
wang, y	26	1874
qiu, xj	24	1352
zhang, m	24	1855
zhang, q	24	2067
li, j	23	1929
halpern, kb	22	1865
hänzelmann, s	22	1524
xue, rd	22	1361
kudo, m	21	1934
sangro, b	21	1433
satija, r	21	1556
sung, h	21	1566
affo, s	20	1768
aizarani, n	20	1068
liberzon, a	20	1370
picelli, s	20	1558
el-serag, hb	19	1260
zhang, y	19	1522
zheng, hp	19	1438
zhu, ax	19	1632
chen, j	18	1680
jin, sq	18	1148
newman, am	18	1132
ritchie, me	18	1362
wang, j	18	1828
aibar, s	17	1044
ally, a	17	1466
hoshida, y	17	1232
hou, y	17	1282
li, l	17	991
sharma, a	17	1370
tacke, f	17	1837
yang, l	17	1417
calderaro, j	16	1023
efremova, m	16	1074
el-khoueiry, ab	16	1270
langfelder, p	16	1130
patel, ap	16	899
zhang, c	16	1270
chen, y	15	1133
duan, m	15	1296
forner, a	15	1064
friedman, sl	15	2006
gao, q	15	1305
heymann, f	15	2060
kanehisa, m	15	922
lee, tkw	15	1061
liu, y	15	1344
losic, b	15	1252
macosko, ez	15	1118
mantovani, a	15	1269
mederacke, i	15	1161
puram, sv	15	1214
vento-tormo, r	15	1005
xiong, xl	15	1969
zhou, sl	15	1920
zhu, y	15	1235
bray, f	14	1000
chen, x	14	988
elyada, e	14	1131
grün, d	14	1202
guo, xy	14	1034
robinson, md	14	861
yang, jd	14	1106
baslan, t	13	710
bruix, j	13	1066
hao, yh	13	866
le, dt	13	843
li, hp	13	1012
li, tw	13	654
love, mi	13	901
pfister, d	13	1244
schulze, k	13	1416
sharma, p	13	886
song, gh	13	907
tang, fc	13	1114
tang, zf	13	695
yau, t	13	1019
becht, e	12	801
biffi, g	12	971
cao, jy	12	1054
dobin, a	12	747
kelley, rk	12	914
kurebayashi, y	12	917
la manno, g	12	775
wherry, ej	12	801
yoshihara, k	12	775
zhou, j	12	1017
abou-alfa, gk	11	1113
anstee, qm	11	1719
azizi, e	11	878
binnewies, m	11	732
cheng, al	11	819
chew, v	11	1022
craig, aj	11	970
gao, y	11	630
han, xp	11	667
huang, dw	11	675
islam, s	11	899
jaitin, da	11	1246
korsunsky, i	11	647
lee, js	11	1059
michalopoulos, gk	11	674
ringelhan, m	11	1359
thorsson, v	11	805
uhlen, m	11	774
wang, s	11	788
wu, r	11	814
wynn, ta	11	1258
yamashita, t	11	723
yang, f	11	1438
yang, j	11	800
zhang, z	11	885
hashimshony, t	10	806
kalluri, r	10	1037
lambrechts, d	10	707
lavin, y	10	825
lee, j	10	1066
ma, c	10	1491
peng, jy	10	501
quail, df	10	773
roessler, s	10	592
sahai, e	10	796
shalapour, s	10	1118
singal, ag	10	827
sung, ps	10	1034
wang, l	10	867
wang, x	10	635
wang, z	10	838
wu, yc	10	738
yu, m	10	655
zhang, h	10	956
zhang, yy	10	854
zhao, y	10	491
zhou, yy	10	503
ziegenhain, c	10	863
zucman-rossi, j	10	953
öhlund, d	10	922
anders, s	9	530
banales, jm	9	949
bindea, g	9	695
chen, l	9	473
chung, w	9	617
cibulskis, k	9	447
dong, lq	9	609
european assoc study, liver	9	543
fridman, wh	9	539
haghverdi, l	9	594
huang, diq	9	1239
hwang, b	9	708
lee, ho	9	566
liu, m	9	540
nault, jc	9	800
navin, n	9	714
schaum, n	9	725
shannon, p	9	591
szklarczyk, d	9	513
topalian, sl	9	666
wang, jx	9	503
wang, k	9	514
wilkerson, md	9	600
zhang, j	9	670
zhang, xy	9	753
bartoschek, m	8	753
boyault, s	8	740
broutier, l	8	530
charoentong, p	8	547
chen, ds	8	476
cheng, sj	8	507
costa, a	8	779
dagogo-jack, i	8	532
dong, x	8	479
gawad, c	8	514
herbst, rs	8	469
hosein, an	8	712
jiang, y	8	567
kim, n	8	628
koboldt, dc	8	448
kuleshov, mv	8	578
lee, jw	8	548
leung, ml	8	496
li, x	8	692
li, y	8	768
lim, cj	8	783
liu, j	8	582
ma, s	8	522
mccarthy, dj	8	507
mcgranahan, n	8	720
mckenna, a	8	427
nakamura, h	8	644
sato, t	8	396
shen, y	8	572
sun, hy	8	420
tumeh, pc	8	373
wang, b	8	593
wang, f	8	626
wang, h	8	671
wickham, h	8	520
wu, c	8	684
xu, x	8	470
yang, c	8	601
zhang, jy	8	612
zhang, yq	8	751
zong, ch	8	457
özdemir, bc	8	608
aguirre, aj	7	367
baeck, c	7	999
bian, sh	7	524
cairo, s	7	672
carmeliet, p	7	895
cerami, e	7	419
chen, c	7	481
chen, yc	7	565
chiang, dy	7	582
dobie, r	7	523
fan, b	7	620
geeleher, p	7	369
gerlinger, m	7	591
gulati, gs	7	430
hafemeister, c	7	590
he, gb	7	327
he, j	7	507
hu, b	7	468
huang, a	7	466
huang, y	7	705
jiang, p	7	362
jusakul, a	7	404
kazankov, k	7	1075
kisseleva, t	7	615
koyama, y	7	617
li, jy	7	443
li, m	7	576
li, w	7	440
liao, y	7	444
liu, zy	7	522
lu, ym	7	702
lópez-terrada, d	7	631
mariathasan, s	7	716
marusyk, a	7	808
mayakonda, a	7	501
moeini, a	7	646
mossanen, jc	7	907
naugler, we	7	398
navin, ne	7	639
noy, r	7	655
papalexi, e	7	468
r core, team	7	410
remmerie, a	7	1048
ren, xw	7	502
rhim, ad	7	497
rooney, ms	7	639
sanchez-vega, f	7	470
scott, cl	7	1068
spranger, s	7	469
ståhl, pl	7	883
tsuchida, t	7	627
wang, ss	7	655
wolf, fa	7	388
yang, y	7	407
yates, lr	7	468
younossi, zm	7	1412
yu, jl	7	580
zeisel, a	7	443
zhang, s	7	772
zhang, w	7	353
zhou, gy	7	550
zilionis, r	7	480
aird, wc	6	774
armulik, a	6	657
bagaev, a	6	262
barbie, da	6	357
batlle, e	6	259
browaeys, r	6	424
böttcher, jp	6	343
chen, bb	6	314
chen, yy	6	512
chen, zh	6	603
collisson, ea	6	320
coppé, jp	6	348
de galarreta, mr	6	626
denisenko, e	6	412
dudek, m	6	830
friemel, j	6	433
fumagalli, a	6	318
gabrilovich, di	6	524
gao, b	6	768
gao, jj	6	408
gao, rl	6	502
goetz, m	6	222
greten, tf	6	566
guillot, a	6	991
habib, n	6	449
helmink, ba	6	368
henderson, nc	6	1066
hu, z	6	364
huch, m	6	310
jenne, cn	6	978
job, s	6	485
kim, c	6	394
kim, d	6	499
kim, hd	6	654
kiselev, vy	6	370
kolodziejczyk, aa	6	604
kuczynski, ea	6	942
li, b	6	366
li, q	6	543
li, s	6	489
li, xy	6	298
liu, x	6	603
lu, lc	6	562
lun, atl	6	393
lurje, i	6	842
malehmir, m	6	860
marquardt, ju	6	357
mcginnis, cs	6	437
miyamoto, dt	6	619
mootha, vk	6	356
peng, h	6	456
qian, bz	6	355
ramsköld, d	6	520
ribas, a	6	406
rizvi, s	6	393
robinson, dr	6	505
roerink, sf	6	580
rohr-udilova, n	6	540
ruffell, b	6	353
saviano, a	6	773
sekiya, s	6	545
sirica, ae	6	905
slyper, m	6	367
stoeckius, m	6	786
su, sc	6	317
sun, dq	6	334
tarlow, bd	6	433
tauriello, dvf	6	323
totoki, y	6	460
valle, j	6	405
valle, jw	6	404
van den brink, sc	6	648
wang, d	6	327
wang, hy	6	487
wang, q	6	433
wang, w	6	541
wolf, mj	6	771
xu, c	6	295
yang, w	6	512
ye, qh	6	476
zeisberg, em	6	982
zhang, t	6	354
zhang, x	6	846
zhang, yj	6	324
zheng, b	6	667
zheng, gxy	6	373
aceto, n	5	376
ahn, sm	5	372
andersen, jb	5	510
andrews, ts	5	692
baglieri, j	5	373
baker, dj	5	305
ben-moshe, s	5	338
bergers, g	5	642
bertuccio, p	5	358
bhattacharjee, s	5	605
blokzijl, f	5	235
brown, zj	5	304
cabrita, r	5	223
chaisaingmongkol, j	5	383
chandrashekar, ds	5	284
chang, ch	5	302
chen, cy	5	428
chen, lp	5	288
chen, w	5	369
chen, xm	5	518
cheng, y	5	401
chiossone, l	5	270
couri, t	5	289
das, s	5	213
davoli, t	5	223
deberardinis, rj	5	330
duffy, ag	5	706
duncan, aw	5	179
dvorak, hf	5	488
eggert, t	5	414
eisenhauer, ea	5	233
fan, hc	5	466
feng, m	5	291
foerster, f	5	338
font-burgada, j	5	255
franzén, o	5	333
frentzas, s	5	580
fu, j	5	390
fujii, m	5	317
fujimoto, a	5	441
ganesh, k	5	262
garnelo, m	5	732
gentles, aj	5	252
goldman, mj	5	321
govaere, o	5	657
goveia, j	5	649
guichard, c	5	571
guilliams, m	5	747
han, l	5	586
han, ym	5	568
heinrich, b	5	683
hingorani, sr	5	243
hoechst, b	5	794
honda, m	5	1342
hornburg, m	5	273
huang, l	5	400
huang, xy	5	531
jain, rk	5	573
jiang, l	5	409
jolly, mk	5	533
kalucka, j	5	740
kim, j	5	236
kim, s	5	253
lawrence, ms	5	407
lawson, da	5	384
lebleu, vs	5	649
lee, jc	5	305
li, c	5	334
li, hj	5	249
li, xg	5	772
li, ym	5	460
lin, yl	5	714
ling, sp	5	275
liu, k	5	505
liu, yc	5	319
liu, yf	5	277
locati, m	5	295
malta, tm	5	366
massalha, h	5	380
mcglynn, ka	5	439
mclane, lm	5	329
molgora, m	5	348
moncada, r	5	596
moor, ae	5	486
morse, ma	5	265
muraro, mj	5	497
murray, pj	5	395
nakagawa, h	5	227
nio, k	5	274
pantel, k	5	335
park, dj	5	429
pavlova, nn	5	357
philip, m	5	268
poisson, j	5	528
pol, jg	5	560
puche, je	5	660
rahib, l	5	237
raven, a	5	245
rizzo, a	5	227
ru, bb	5	325
ruf, b	5	342
sade-feldman, m	5	347
seki, e	5	327
shalek, ak	5	308
shaul, me	5	570
shetty, s	5	526
smyth, mj	5	254
song, zl	5	357
su, q	5	650
sukowati, chc	5	657
sumazin, p	5	359
sung, wk	5	367
sutti, s	5	1112
svensson, v	5	352
syn, wk	5	1169
tanaka, a	5	282
tang, y	5	735
teuwen, la	5	587
thiery, jp	5	196
thommen, ds	5	352
ting, dt	5	222
tomczak, katarzyna	5	224
trosko, je	5	255
turnbaugh, pj	5	554
van de wetering, m	5	283
van der leun, am	5	302
van der maaten, l	5	473
vermeulen, pb	5	601
vickovic, s	5	683
vivier, e	5	492
vonderheide, rh	5	262
wan, ss	5	424
wang, n	5	218
wang, tt	5	552
wang, xc	5	409
wong, ccl	5	494
wu, j	5	886
wu, sz	5	629
wu, t	5	286
wu, tz	5	390
xiang, x	5	334
xiao, zy	5	455
xu, f	5	377
xu, l	5	466
yan, wj	5	657
yin, cy	5	282
yost, ke	5	333
zeisberg, m	5	908
zhang, p	5	455
zhang, r	5	519
zhang, xx	5	264
zhang, yl	5	265
zhou, b	5	383
zhu, lq	5	343
ahn, jc	4	162
aishima, s	4	351
akinyemiju, t	4	735
alexandrov, lb	4	293
alshetaiwi, h	4	298
amann, t	4	334
anwanwan, d	4	198
bankhead, p	4	255
barker, n	4	161
barretina, j	4	270
barrett, t	4	277
bartneck, m	4	623
begleiter, a	4	124
benhamouche, s	4	249
bergen, v	4	246
bernard, v	4	201
bhattacharjee, j	4	867
bolger, am	4	251
boukerche, h	4	176
boulter, l	4	538
brabletz, t	4	299
brodt, p	4	236
budhu, a	4	335
buenrostro, jd	4	397
burrell, ra	4	339
calon, a	4	232
cantelmo, ar	4	527
carpino, g	4	282
cassetta, l	4	328
chalasani, n	4	521
chen, b	4	420
chen, dp	4	386
chen, ey	4	267
chen, f	4	182
chen, vl	4	215
chiavarina, b	4	488
chow, a	4	257
ciriello, g	4	298
d'avola, d	4	409
dapito, dh	4	306
das, sk	4	176
denardo, dg	4	299
derynck, r	4	400
desbois, m	4	249
diggs, lp	4	518
ding, bs	4	353
dominguez, cx	4	427
dong, zy	4	161
donne, r	4	389
duffield, js	4	634
durinck, s	4	274
eng, chl	4	606
fabregat, i	4	509
fan, j	4	317
fan, xy	4	284
farshidfar, f	4	344
feng, j	4	191
ferlay, j	4	153
flecken, t	4	353
folkman, j	4	578
foroutan, m	4	259
frumkin, d	4	294
gajewski, tf	4	313
galle, pr	4	278
gehlenborg, n	4	254
geissmann, f	4	325
granito, a	4	408
grinchuk, ov	4	231
guinney, j	4	253
guo, mz	4	229
haas, jt	4	667
han, a	4	308
hao, yuhan	4	290
harney, as	4	298
he, x	4	443
he, y	4	770
heiden, mgv	4	203
hirsch, tz	4	320
hnisz, d	4	199
ho, wj	4	240
hoadley, ka	4	291
hogdall, d	4	431
hou, jj	4	216
hu, y	4	303
huang, hc	4	359
huang, j	4	153
hubbard, ak	4	315
iizuka, n	4	500
itoh, m	4	663
jamal-hanjani, m	4	335
jiang, rq	4	439
jiaqiang	4	352
jin, hj	4	256
jing, yy	4	175
kang, k	4	300
kang, tw	4	477
kanwal, f	4	400
kent, ln	4	290
kieffer, y	4	212
kim, rd	4	212
koyama, s	4	253
kramann, r	4	451
kubes, p	4	613
kulik, l	4	142
kumagai, s	4	188
kurioka, a	4	653
lamarca, a	4	175
lee, h	4	254
lee, jh	4	484
lee, jj	4	262
leeming, dj	4	360
ley, re	4	666
li, bl	4	321
li, cx	4	224
li, gf	4	446
li, ml	4	159
li, n	4	231
lin, dc	4	332
liu, cg	4	471
liu, f	4	354
liu, h	4	230
liu, jf	4	222
liu, jp	4	436
liu, jy	4	482
lohr, jg	4	175
long, jy	4	310
luecken, md	4	404
lujambio, a	4	380
ma, l	4	203
ma, x	4	671
maeser, d	4	232
makino, y	4	293
marra, f	4	677
martin-serrano, ma	4	369
massagué, j	4	282
mcpherson, s	4	458
meacham, ce	4	225
mermel, ch	4	294
meyers, rl	4	172
mlecnik, b	4	287
moffitt, ra	4	183
mu, x	4	212
müller, s	4	325
nagae, g	4	331
naito, h	4	580
nakano, y	4	360
ni, xh	4	296
noman, mz	4	432
nordlinger, b	4	336
oh, dy	4	153
okabe, h	4	409
olsen thale, kristin	4	622
ott, pa	4	192
oura, k	4	374
overman, mj	4	238
pallett, lj	4	644
pardoll, dm	4	365
park, ej	4	224
park, j	4	583
peiseler, m	4	1088
pellicoro, a	4	550
petitprez, f	4	185
pinter, m	4	491
popescu, dm	4	253
potente, m	4	587
prat, a	4	316
qi, jj	4	216
qin, sk	4	388
qiu, xl	4	348
qiu, zx	4	274
rada, m	4	565
rahbari, nn	4	242
rebouissou, s	4	281
regev, a	4	479
reig, m	4	303
robin, x	4	244
rodriques, sg	4	375
rosenthal, r	4	278
rosenthal, sb	4	380
roumenina, lt	4	245
ryerson, ab	4	359
salipante, sj	4	76
salmon, h	4	316
sandberg, r	4	339
sanyal, aj	4	695
sasagawa, y	4	322
segal, jm	4	333
shapiro, e	4	390
sherman, mh	4	390
sheth, ra	4	200
shi, lr	4	180
shimokawa, m	4	213
simoni, y	4	195
skoulidis, f	4	168
song, y	4	149
sottoriva, a	4	223
street, k	4	283
su, xb	4	378
takahashi, k	4	251
tao, jy	4	341
tirnitz-parker, jee	4	178
torrecilla, s	4	280
tosello-trampont, ac	4	897
treutlein, b	4	277
turajlic, s	4	355
van cutsem, e	4	256
van dam, pj	4	523
van de sande, b	4	214
venteicher, as	4	264
villani, ac	4	321
wallace, mc	4	278
wang, jh	4	337
wang, jj	4	352
wang, ll	4	203
wang, p	4	312
wang, r	4	242
wang, xk	4	170
wang, yl	4	350
wang, yq	4	276
wang, zy	4	417
wculek, sk	4	236
wei, q	4	285
wei, y	4	302
weinstein, jn	4	238
wells, rg	4	703
wirtz, th	4	272
wolock, sl	4	264
woo, sr	4	315
wu, k	4	496
wu, l	4	268
wu, q	4	237
wu, xl	4	293
wu, y	4	285
xu, k	4	383
xu, m	4	186
xu, xl	4	244
xu, y	4	494
yachida, s	4	248
yamauchi, t	4	203
yang, b	4	319
yang, h	4	380
yang, m	4	360
yang, wj	4	302
yin, zy	4	389
yoshimoto, s	4	292
young, md	4	362
yuan, ht	4	181
zhan, t	4	307
zhang, by	4	173
zhang, wj	4	471
zhang, xl	4	333
zhao, jj	4	485
zhao, q	4	332
zhou, jy	4	151
zhou, l	4	308
zhou, zw	4	285
zhu, j	4	221
zigmond, e	4	953
zou, yt	4	228
alix-panabières, c	3	255
allemani, c	3	143
allen, e	3	363
alles, j	3	304
alvisi, g	3	333
amor, c	3	626
andor, n	3	165
angelova, m	3	332
angermueller, c	3	459
arab, jp	3	400
ardlie, kg	3	119
arendt, bm	3	199
aron-wisnewsky, j	3	623
arvanitakis, k	3	496
ashburner, m	3	123
asrani, sk	3	224
bailey, mh	3	183
balogh, j	3	219
bandyopadhyay, k	3	505
barrow, f	3	641
barry, kc	3	259
baryawno, n	3	371
bassez, a	3	236
bataller, r	3	177
beatty, gl	3	160
bedossa, p	3	205
biankin, av	3	196
bidkhori, g	3	206
black, jrm	3	263
blackburn, sd	3	263
bland, jm	3	201
blum, he	3	106
blériot, c	3	620
boj, sf	3	137
bonavita, e	3	162
bonjer, hj	3	276
borghaei, h	3	219
brannon, ar	3	180
bray, nl	3	208
brummelman, j	3	126
brunt, em	3	194
buenostro, jd	3	484
byrne, kt	3	206
cadamuro, m	3	391
cai, zx	3	149
calvisi, df	3	255
camp, jg	3	261
campbell, jd	3	142
cao, l	3	222
cao, y	3	209
carambia, a	3	329
cardinale, v	3	240
carrillo-reixach, j	3	276
cerwenka, a	3	355
chan, lk	3	152
chen, cl	3	240
chen, h	3	139
chen, hx	3	152
chen, k	3	279
chen, kh	3	444
chen, q	3	106
chen, sl	3	352
chen, wj	3	180
chen, wq	3	120
chen, xy	3	418
chen, z	3	148
cheng, k	3	236
cheng, ys	3	392
chevrier, s	3	218
chiu, dkc	3	326
ciner, at	3	244
clevers, h	3	140
cobos, fa	3	187
colaprico, a	3	238
condeelis, j	3	296
conroy, t	3	112
coombes, jd	3	374
cortese, n	3	206
coulouarn, c	3	132
crispe, in	3	424
cristofanilli, m	3	112
croft, d	3	209
dai, sy	3	222
dal-secco, d	3	697
dalerba, p	3	195
darmanis, s	3	202
davis, a	3	311
day, cp	3	593
de bock, k	3	433
de boeck, a	3	121
de la vega, mr	3	301
de monte, l	3	162
de palma, m	3	294
deczkowska, a	3	389
den brok, mhmgm	3	328
deng, y	3	383
derakhshani, a	3	534
dhanasekaran, r	3	165
dhar, d	3	180
diehl, am	3	611
ding, l	3	112
dinh, ta	3	225
doherty, dg	3	218
dong, hd	3	177
dow, m	3	233
drost, j	3	190
duan, xh	3	169
dupuy, aj	3	117
dwyer, bj	3	242
edgar, r	3	162
entenberg, d	3	144
estes, c	3	832
fabris, l	3	382
faget, dv	3	212
faivre, s	3	281
feng, w	3	416
fickert, p	3	283
fiorotto, r	3	318
friedl, p	3	168
frisch, sm	3	141
fu, jl	3	475
fu, y	3	196
fu, yj	3	249
förster, r	3	181
gadd, vl	3	589
galluzzi, l	3	158
galon, j	3	239
gebhardt, r	3	144
gene ontology, consortium	3	214
gevaert, o	3	264
ghazarian, m	3	611
ghosh, a	3	148
giannou, ad	3	216
giles, da	3	589
godfrey, di	3	193
goldman, m	3	146
gomes, al	3	782
gonzalez, h	3	246
goyal, l	3	158
griveau, a	3	401
gros, a	3	166
gross, a	3	338
gröbner, sn	3	273
gu, zg	3	208
guan, x	3	190
guo, c	3	138
guo, hs	3	342
guo, t	3	192
guo, w	3	201
géraud, c	3	123
han, jc	3	235
hansen, is	3	179
hayashi, a	3	178
he, s	3	228
hegde, ps	3	117
heier, ec	3	611
heimbach, jk	3	181
heinrich, s	3	246
heitzer, e	3	270
hellström, m	3	445
henao-mejia, j	3	364
henning, jr	3	611
hernandez-gea, v	3	202
hilmi, m	3	247
hinshaw, dc	3	279
hirsova, p	3	602
ho, mc	3	406
holczbauer, a	3	189
hooks, kb	3	284
house, ig	3	262
hu, j	3	389
hu, jy	3	221
hu, l	3	206
huang, d	3	154
huang, h	3	280
huang, sl	3	161
huang, w	3	571
huang, yh	3	207
huang, z	3	152
huh, d	3	444
hutter, c	3	203
höppener, dj	3	264
ikenaga, n	3	224
ilan, y	3	802
ishaque, n	3	210
ito, m	3	177
iwaisako, k	3	258
jahn, k	3	222
jain, s	3	549
jambusaria, a	3	344
jerby-arnon, l	3	251
ji, jl	3	303
jia, cc	3	334
jiang, t	3	151
jiang, xj	3	174
jiang, xl	3	251
jiao, sp	3	162
jiao, yc	3	407
jiménez-sánchez, a	3	232
kallies, a	3	220
kamimoto, k	3	223
kaps, l	3	183
karaiskos, n	3	320
karin, n	3	160
karlmark, kr	3	479
karpel-massler, g	3	300
kassambara, a	3	274
katz, sc	3	156
katzenelenbogen, y	3	175
keirsse, j	3	299
kelm, jm	3	236
keren, l	3	324
khalil, dn	3	141
kiesslich, r	3	120
kim, h	3	142
kim, hj	3	254
kim, je	3	198
kim, jh	3	325
kim, kt	3	300
kim, my	3	142
kim, yh	3	241
kitamura, t	3	158
klein, am	3	361
klement, jd	3	158
ko, s	3	127
komohara, y	3	373
korotkevich, g	3	207
kroemer, g	3	257
kuang, dm	3	289
kuczek, de	3	219
kumar, mp	3	168
kumar, s	3	296
kumar, v	3	443
kwon, sm	3	375
lalazar, g	3	623
lambert, aw	3	136
lamouille, s	3	265
langmead, b	3	149
lau, eyt	3	309
lau, hch	3	170
laursen, tl	3	448
lebbink, rj	3	186
lee, d	3	204
lee, hw	3	392
lee, sh	3	167
lee, ya	3	140
leek, jt	3	247
lefere, s	3	832
lei, l	3	350
leone, rd	3	147
levitin, hm	3	132
levrero, m	3	170
li, bh	3	156
li, cw	3	361
li, f	3	201
li, fl	3	399
li, jh	3	198
li, p	3	203
li, sz	3	99
li, tj	3	279
li, wt	3	148
li, xf	3	240
li, yc	3	320
li, zx	3	303
liang, jy	3	240
liao, yx	3	178
lieberman-aiden, e	3	214
ligorio, m	3	148
lim, ai	3	122
lin, j	3	239
lin, z	3	162
litchfield, k	3	147
liu, c	3	234
liu, g	3	409
liu, l	3	112
liu, p	3	266
liu, q	3	140
liu, t	3	142
liu, wt	3	145
liu, xj	3	153
liu, yd	3	176
liu, yh	3	311
lo, j	3	236
loeuillard, e	3	317
lombardo, ja	3	264
longo, sk	3	386
lonsdale, j	3	272
louis, dn	3	200
lovisa, s	3	302
lu, l	3	338
lu, m	3	210
lukassen, s	3	254
lukowski, sw	3	341
luo, j	3	351
lv, yf	3	195
ma, lq	3	177
ma, y	3	314
marrero, ja	3	95
martin, m	3	157
massarweh, nn	3	143
mathewson, nd	3	241
matsuda, m	3	187
matsumoto, h	3	96
matsumoto, t	3	144
mazzocca, a	3	445
mchedlidze, t	3	395
meng, y	3	172
mesnage, r	3	237
meyaard, l	3	186
mhaidly, r	3	110
miao, l	3	150
milette, s	3	382
miura, k	3	483
mizrahi, jd	3	145
moffitt, jr	3	495
moller, hd	3	192
monteran, l	3	325
montironi, c	3	319
moral, ja	3	150
morscher, rj	3	165
mroz, ea	3	246
mulder, k	3	273
mühlbauer, m	3	394
nagl, ng	3	150
nagy, ja	3	411
nakanishi, h	3	45
naxerova, k	3	212
nelson, er	3	177
nguyen, phd	3	420
nieto, ma	3	291
nik-zainal, s	3	159
nishida, n	3	275
nishimura, s	3	430
nishino, m	3	167
nwosu, zc	3	169
ofengeim, d	3	166
ogata, h	3	193
orecchioni, m	3	218
orimo, a	3	335
ostroumov, d	3	261
paik, dt	3	437
palmer, dh	3	291
pan, j	3	120
pan, q	3	237
park, sl	3	160
parola, m	3	210
paszek, mj	3	372
patel, n	3	250
patel, sh	3	274
pauken, ke	3	189
paul, s	3	317
pelengaris, s	3	137
petrick, jl	3	235
pezzella, f	3	476
pfau, sj	3	235
pinyol, r	3	151
plitas, g	3	159
pollen, aa	3	163
poon, rtp	3	263
postic, c	3	269
postow, ma	3	135
pradere, jp	3	259
prieto, j	3	172
provenzano, pp	3	160
puengel, t	3	588
raj, a	3	331
rau, m	3	603
razumilava, n	3	215
reck, m	3	272
reiberger, t	3	267
reid, dt	3	386
reinfeld, bi	3	155
rhee, h	3	265
rhodes, dr	3	156
ribatti, d	3	430
riethdorf, s	3	366
riihimäki, m	3	230
rikhi, rr	3	237
ritsma, l	3	162
rizvi, sumera	3	242
robinson, mw	3	235
roehlen, n	3	174
rohlenova, k	3	441
rolny, c	3	241
rosenberg, ab	3	243
roskams, t	3	148
roszer, t	3	232
rozenblatt-rosen, o	3	247
ruffo, e	3	253
ruiz, al	3	253
rumgay, h	3	252
sahin, u	3	179
sakurai, t	3	254
sansonno, d	3	117
sasaki, k	3	191
sato, k	3	264
savas, p	3	137
schlitzer, a	3	279
schneider, ca	3	143
schwabe, rf	3	412
seehawer, m	3	162
seidman, js	3	760
sekiguchi, m	3	261
seo, yd	3	157
shen, w	3	139
shi, jy	3	146
shigeta, k	3	276
sica, a	3	371
siddiqui, i	3	237
sierro, f	3	288
song, b	3	181
song, hb	3	262
spann, nj	3	183
spitzer, mh	3	156
srinivasan, m	3	256
srivatsan, sr	3	378
steele, ng	3	121
stegle, o	3	213
stessels, f	3	356
su, h	3	397
sun, b	3	182
sun, k	3	450
sun, lk	3	369
suvà, ml	3	174
suzuki, r	3	393
szabo, pa	3	226
szczerba, bm	3	137
tan, ib	3	180
tang, q	3	208
tang, yq	3	405
taura, k	3	430
tavazoie, mf	3	179
terkelsen, mk	3	340
therneau terry, m	3	188
tibshirani, r	3	155
tokunaga, r	3	213
torre, la	3	134
toubal, a	3	381
tran, s	3	611
trobaugh-lotrario, ad	3	240
tummala, ks	3	139
uchi, r	3	235
vallelian, f	3	132
van beijnum, jr	3	316
van de veire, s	3	322
van der flier, lg	3	164
vanlandewijck, m	3	441
varol, c	3	493
vasudev, ns	3	455
veglia, f	3	208
veidal, ss	3	273
vitak, sa	3	374
vogel, a	3	281
wakabayashi, t	3	438
wallin, jj	3	348
wang, c	3	289
wang, fj	3	119
wang, g	3	241
wang, hb	3	346
wang, hc	3	174
wang, hl	3	138
wang, hw	3	162
wang, jd	3	291
wang, m	3	207
wang, mj	3	199
wang, sm	3	191
wang, xl	3	276
wang, yf	3	379
wang, yg	3	419
wang, yh	3	134
wang, yy	3	132
wang, zh	3	249
weber, j	3	244
wen, yk	3	174
wickham wickham, hh	3	197
wilhelm, a	3	240
wilkinson, al	3	344
williams, cg	3	433
winkler, j	3	375
wong, mcs	3	165
wu, m	3	353
wu, mh	3	289
wu, wm	3	84
xiao, y	3	147
xiao, zt	3	218
xie, t	3	393
xu, j	3	525
xu, ms	3	249
xu, sw	3	368
yamada, d	3	205
yamazaki, t	3	275
yan, j	3	222
yan, yh	3	102
yang, lq	3	116
yang, wh	3	223
yang, x	3	293
yang, ym	3	451
yanger, k	3	169
yarchoan, m	3	196
younossi, z	3	528
yu, b	3	157
yuan, sx	3	237
zafar, h	3	101
zhai, ww	3	164
zhang, b	3	201
zhang, bh	3	235
zhang, f	3	377
zhang, hw	3	234
zhang, hy	3	185
zhang, jj	3	160
zhang, lh	3	162
zhang, n	3	143
zhang, sq	3	216
zhang, xn	3	348
zhang, yb	3	188
zhang, yp	3	189
zhao, b	3	269
zhao, j	3	144
zhao, lh	3	278
zhao, wx	3	253
zheng, gx	3	263
zheng, rs	3	227
zheng, yx	3	240
zhou, jw	3	378
zhou, q	3	220
zhou, x	3	156
zhou, y	3	388
zhu, h	3	256
zhu, l	3	225
zhu, rx	3	171
zhu, ym	3	197
zitvogel, l	3	228
abou-shady, m	2	163
achim, k	2	305
ackers-johnson, m	2	178
acosta, jc	2	202
adam, m	2	181
afshar-kharghan, v	2	106
agarwal, a	2	164
aguet, f	2	164
ahmed, m	2	104
aiello, nm	2	187
ajona, d	2	105
al-hajj, m	2	209
aliya, s	2	174
alizadeh, aa	2	178
allard, wj	2	80
alvarez, m	2	144
amin, mkba	2	80
andree, kc	2	207
andrews, lp	2	94
andré, p	2	207
andré, t	2	131
annunziato, s	2	122
arai, y	2	350
arnandis, t	2	101
arneson, nona	2	270
arumugam, t	2	104
asahina, y	2	239
asp, m	2	426
atanasov, g	2	217
atsumi, t	2	170
auf, g	2	316
augustin, hg	2	196
ayers, m	2	92
azzu, v	2	546
baca, sc	2	117
bachem, mg	2	102
bai, j	2	134
bai, ps	2	68
bai, x	2	107
bailey, p	2	79
bajikar, ss	2	126
bald, t	2	112
balkwill, f	2	203
bang, yj	2	166
bao, j	2	106
bao, y	2	127
barber, dl	2	108
barkley, d	2	173
baron, m	2	212
bartsch, lm	2	104
basu, a	2	174
beattie, l	2	299
becher, b	2	185
beck, b	2	164
becker, wr	2	128
bedard, pl	2	118
begicevic, rr	2	81
bekaii-saab, t	2	162
bell, d	2	84
ben-david, u	2	186
bendall, sc	2	181
bendelac, a	2	295
bensinger, sj	2	121
berglund, e	2	197
bermúdez-guzmán, l	2	105
bernink, jh	2	114
bernsen, h	2	316
bernsmeier, c	2	300
bertola, a	2	396
beyoglu, d	2	225
bhairavabhotla, r	2	117
bian, zl	2	107
biller, lh	2	128
bissig-choisat, b	2	193
bisso, a	2	87
biswas, sk	2	291
bjorklund, g	2	183
björklund, ak	2	112
blank, cu	2	92
blechacz, b	2	230
bleriot, c	2	409
blondel, vd	2	118
blouin, a	2	169
blunt, md	2	116
bocci, f	2	177
bockorny, b	2	114
bohlok, a	2	168
bonnans, c	2	102
bonnardel, j	2	396
borad, mj	2	350
borah, na	2	126
borel, f	2	76
borger, dr	2	381
bost, p	2	93
boursier, j	2	546
brahmer, j	2	103
brahmer, jr	2	166
brancale, j	2	172
brantly, ml	2	96
brassart-pasco, s	2	122
breuer, da	2	353
bridgeman, vl	2	316
brindley, pj	2	125
brinkmann, v	2	346
bronte, v	2	153
brown, ce	2	225
bruchard, m	2	89
bruni, d	2	121
brunt, e	2	91
bruzzone, r	2	108
bruzzì, s	2	546
bucala, r	2	262
buchtler, s	2	256
buechler, mb	2	310
buettner, f	2	140
buonaguro, l	2	215
burgess, dj	2	227
burugu, s	2	65
bushnell, gg	2	102
byrne, cd	2	546
cabello-aguilar, s	2	84
cabeza-cabrerizo, m	2	353
caccamo, n	2	98
cai, h	2	246
cai, j	2	212
cai, jj	2	472
cai, x	2	104
cai, zy	2	193
cama, j	2	58
campana, l	2	84
campbell, k	2	185
cancer genome atlas research network	2	123
cano-gamez, e	2	117
cao, jx	2	158
cariani, e	2	239
carlson, cm	2	79
carmody, rn	2	152
carstens, jl	2	81
carter, l	2	82
caruso, s	2	144
caspani, em	2	316
catenacci, dvt	2	114
cavallaro, u	2	126
cavalloni, g	2	226
cavnar, mj	2	118
chaffer, cl	2	90
chalabi, m	2	115
chan, cyk	2	101
chan-on, w	2	350
chan-seng-yue, m	2	114
chang, al	2	113
chang, y	2	68
chang, ys	2	109
chaudhary, b	2	100
chaudhary, k	2	177
chaudhary, kumardeep	2	174
chauvin, jm	2	118
che, lh	2	98
chen, a	2	362
chen, d	2	95
chen, g	2	293
chen, jy	2	62
chen, jz	2	124
chen, lh	2	134
chen, lj	2	227
chen, lx	2	125
chen, ly	2	130
chen, pf	2	268
chen, s	2	66
chen, sf	2	100
chen, tc	2	92
chen, wn	2	306
chen, ws	2	151
chen, yb	2	105
chen, yl	2	170
chen, yn	2	159
chen, yx	2	183
chen, zq	2	47
chen, zz	2	112
cheng, h	2	114
cheng, j	2	105
cheng, jt	2	203
cheng, n	2	188
cheng, yz	2	100
cheung, st	2	252
chiang, cll	2	58
chiba, t	2	312
chidambaranathan-reghupaty, s	2	77
cho, cs	2	266
cho, jw	2	190
choi, j	2	298
choi, jh	2	288
chou, ch	2	130
chu, kf	2	92
chun, ys	2	113
chung, as	2	222
chung, bk	2	322
clapper, jr	2	127
clark, sj	2	197
cleary, sp	2	99
clem, bf	2	170
coffelt, sb	2	129
cohen, m	2	199
cohen, sj	2	73
colak, d	2	276
collado, m	2	66
collins, ma	2	102
colpaert, cg	2	316
condamine, t	2	189
conesa, a	2	70
conway, re	2	72
cooley, s	2	116
correia, al	2	285
costa-silva, b	2	267
cotter, tg	2	268
cox, tr	2	140
crisan, m	2	276
croft, m	2	546
cui, x	2	153
cui, yl	2	255
cunha, gr	2	94
cusanovich, da	2	291
czochra, p	2	108
daemen, s	2	353
dai, wj	2	76
daley, d	2	84
dandri, m	2	102
dang, cv	2	143
darvin, p	2	110
das, a	2	276
das, m	2	165
dasgupta, a	2	194
david, ba	2	409
davidson, sm	2	193
davis, hr	2	426
davis, s	2	76
de andrade, lf	2	93
de bruin, ec	2	145
de groot, jf	2	316
de lau, w	2	72
de martel, c	2	193
de minicis, s	2	214
de oliveira, s	2	144
de simone, m	2	98
de sousa e melo, f	2	112
de tomaso, d	2	163
de wever, o	2	203
degterev, a	2	94
dekker, e	2	141
dekkers, jf	2	130
delacher, m	2	74
delaughter, dm	2	139
deleve, ld	2	205
delire, b	2	157
demaria, m	2	202
deng, jh	2	88
deng, l	2	125
deng, ql	2	108
deng, x	2	110
denève, e	2	132
deppermann, c	2	514
depristo, ma	2	96
der, e	2	279
derda, r	2	298
devalaraja, s	2	129
devaud, c	2	82
devisscher, l	2	216
di tomaso, e	2	316
diamanti, k	2	270
dianat-moghadam, h	2	81
diedrich, t	2	546
diehl, l	2	226
ding, d	2	224
ding, gy	2	115
ding, j	2	224
dinh, hq	2	80
dixon, ko	2	133
dixon, lj	2	369
donadon, m	2	118
dong, h	2	239
dong, r	2	97
donnem, t	2	316
donovan, p	2	193
drijvers, jm	2	124
du, dy	2	108
du, yn	2	279
duhen, t	2	102
duke, so	2	160
duluc, d	2	180
dumas, sj	2	294
dunham, i	2	136
dunn, gp	2	227
dupont, s	2	390
dura, b	2	91
duran, a	2	123
dutta, ak	2	178
döme, b	2	316
ebert, ms	2	93
ebos, jml	2	316
eden, e	2	193
eferl, r	2	88
efron, b	2	162
egeblad, m	2	130
ekstedt, m	2	524
elahi, s	2	148
elosua-bayes, m	2	105
endlich, b	2	84
engblom, c	2	107
enge, m	2	92
engebretsen, s	2	119
engstrand, j	2	118
enmon, rm	2	86
enomoto, n	2	205
er, ee	2	218
erez, n	2	127
erokhina, sa	2	106
eslam, m	2	344
everhart, je	2	92
fabani, mm	2	76
facciabene, a	2	179
fan, y	2	131
fang, m	2	262
fang, t	2	199
fang, y	2	111
farazi, pa	2	154
farbehi, n	2	284
fares, j	2	126
faridani, or	2	93
fasolino, m	2	250
fattovich, g	2	111
faure-dupuy, s	2	193
febbraio, ma	2	151
fei, ql	2	92
feig, c	2	107
fendler, wp	2	72
feng, dc	2	212
feng, jy	2	241
feng, y	2	114
fergusson, jr	2	211
ferland-mccollough, d	2	293
fernández, jp	2	83
fernández, lp	2	166
ferreira, dp	2	102
fidler, ij	2	345
filippou, ps	2	150
filliol, a	2	280
finkelmeier, f	2	222
fishilevich, s	2	85
fisicaro, p	2	54
fitamant, j	2	119
fodde, r	2	85
fogarty, ce	2	70
fontugne, j	2	121
forgues, m	2	94
forkel, m	2	117
forman, hj	2	146
formentini, l	2	84
francescone, r	2	81
francque, s	2	546
freud, ag	2	342
friedman, g	2	121
friedman, j	2	101
friedmann-morvinski, d	2	202
fu, t	2	215
fu, xt	2	294
fucà, g	2	131
fujino, s	2	100
fujita, k	2	546
fukasawa, k	2	100
fukuoka, s	2	144
furuta, m	2	86
furuyama, k	2	103
gabrielson, a	2	93
galastri, s	2	314
galjart, b	2	224
galletti, g	2	107
gandellini, p	2	79
gao, d	2	81
gao, l	2	105
gao, r	2	219
gao, sb	2	170
gao, xd	2	107
gao, xj	2	148
gao, yl	2	91
garcia, hg	2	240
gardner, a	2	112
garris, cs	2	113
gasser, s	2	216
gatenby, ra	2	249
gaudelli, nm	2	96
gawaz, m	2	546
gay, cm	2	100
geeurickx, e	2	149
geiger, r	2	195
geoerger, b	2	148
georgoudaki, am	2	134
giacca, m	2	209
giannelli, g	2	165
giannone, g	2	83
gierahn, tm	2	153
giladi, a	2	128
gilkes, dm	2	193
gill, us	2	120
gillies, rj	2	169
giovannucci, e	2	142
gkountela, s	2	97
gladka, mm	2	278
glass, o	2	546
glentis, a	2	261
goel, s	2	88
goeppert, b	2	165
gohil, vm	2	170
gola, a	2	319
gong, c	2	81
gong, yx	2	75
gonzález-silva, l	2	247
gopalakrishnan, v	2	188
gordon, s	2	207
gossett, dr	2	120
goswami, s	2	105
governa, v	2	125
gracia-sancho, j	2	184
graham, rp	2	152
green, cj	2	225
green, dr	2	112
greenman, cd	2	132
gregorieff, a	2	93
grohmann, m	2	546
grompe, m	2	118
gronbæk, h	2	300
grout, ja	2	329
guan, y	2	151
guedj, n	2	404
guest, rv	2	203
guillaumet-adkins, a	2	270
guinn, b	2	102
gumá, m	2	256
guo, ff	2	186
guo, l	2	270
guo, r	2	187
guo, rq	2	100
guo, wl	2	36
guo, xl	2	286
guo, y	2	70
guo, yg	2	146
gupta, g	2	75
gupta, p	2	81
gur, c	2	546
gustavsson, c	2	287
gwag, t	2	288
hagiwara, s	2	89
halama, n	2	148
halgand, b	2	132
hammoutene, a	2	91
han, dl	2	94
han, j	2	142
han, t	2	72
han, x	2	85
han, xm	2	102
handa, p	2	366
hang, sy	2	546
hanley, cj	2	141
haque, a	2	157
hara, t	2	160
haraguchi, n	2	213
harbour, jw	2	66
harding, jj	2	93
hardy, t	2	546
harley, itw	2	546
harmon, c	2	234
harris, ma	2	135
harrison, de	2	114
hassan, mk	2	157
hattersley, sm	2	240
havel, jj	2	107
he, b	2	197
he, f	2	138
he, jp	2	93
he, lq	2	368
he, q	2	200
hedlund, e	2	114
heindryckx, f	2	112
hennig, r	2	106
henze, at	2	204
herman, js	2	93
hernandez, c	2	93
hernández-gea, v	2	291
hessmann, e	2	138
hicks, j	2	91
higgs, mr	2	136
hill, ma	2	274
hindley, jp	2	113
hirata, e	2	75
hodgkinson, cl	2	87
hodo, y	2	153
hofmann, m	2	262
hojo, s	2	98
holland, ec	2	127
horie, k	2	80
horning, am	2	125
hou, pp	2	85
hsu, hc	2	83
hu, cx	2	111
hu, my	2	120
hu, p	2	204
hu, zq	2	215
huang, dd	2	174
huang, jl	2	108
huang, kl	2	125
huang, lf	2	97
huang, q	2	310
huang, r	2	111
huang, sc	2	138
huang, x	2	118
huang, yj	2	122
huber, s	2	148
huby, t	2	344
hudson, tj	2	174
hudspeth, k	2	234
hugo, w	2	104
hundal, r	2	88
hundertmark, j	2	439
hung, mh	2	125
hutmacher, dw	2	194
hwang, s	2	574
hwang, wl	2	69
hyman, dm	2	186
hüsemann, y	2	87
iarc	2	116
ibrahim, j	2	546
iguchi, t	2	94
ikenoue, t	2	200
ilicic, t	2	160
im, sj	2	87
imamura, h	2	165
ingersoll, ma	2	409
inokuchi, s	2	221
iorio, f	2	179
iourov, iy	2	89
isella, c	2	109
islami, f	2	199
itatani, y	2	204
iñarrairaegui, m	2	98
jabbari, n	2	161
jackstadt, r	2	123
jaggupilli, a	2	206
jaillon, s	2	208
jain, a	2	105
jaiswal, ak	2	66
jaks, v	2	91
jansen, cs	2	195
jarosz-biej, m	2	205
jensen, c	2	184
jeong, sy	2	151
jew, b	2	134
jhunjhunwala, s	2	248
ji, al	2	136
ji, jf	2	103
ji, zc	2	185
jia, ds	2	218
jia, w	2	178
jiang, hy	2	93
jiang, j	2	52
jiang, kq	2	96
jiang, w	2	135
jiang, x	2	164
jiang, xy	2	118
jiang, yf	2	165
jiang, yz	2	92
jiang, z	2	117
jiao, s	2	88
jin, kt	2	125
jin, mz	2	139
jin, s	2	127
jin, x	2	87
jin, y	2	245
joanito, i	2	128
johnson, we	2	252
johnston, rj	2	122
johnstone, cp	2	240
jones, s	2	127
joosse, sa	2	87
jorch, sk	2	546
jou, ys	2	108
ju, c	2	103
jumper, j	2	127
june, ch	2	72
jung, yy	2	108
jungermann, k	2	184
junttila, mr	2	126
jörs, s	2	78
kalathil, sg	2	165
kamath, bm	2	148
kan, zy	2	158
kandoth, c	2	139
kang, hj	2	91
kang, r	2	103
kang, yk	2	95
kapanadze, t	2	286
karabacak, nm	2	89
karin, d	2	94
karlsson, fh	2	335
kaserman, je	2	93
kasper, hu	2	98
kato, k	2	88
katz, y	2	110
katzenellenbogen, m	2	128
kawahara, h	2	146
ke, my	2	220
kee, jy	2	126
keenan, bp	2	101
kegelman, tp	2	92
keller, l	2	73
kendall, t	2	300
kennedy, sr	2	57
kerr, jfr	2	82
keskin, db	2	180
khan, o	2	113
kharchenko, pv	2	252
khatib, s	2	281
khoja, l	2	66
kiefer, fw	2	546
kietzmann, t	2	184
kim, e	2	123
kim, ey	2	104
kim, gj	2	127
kim, jw	2	128
kim, k	2	110
kim, ka	2	72
kim, kh	2	85
kim, m	2	99
kim, sj	2	92
kim, ss	2	246
kim, tk	2	180
kim, w	2	122
kimura, y	2	288
kishton, rj	2	121
kita, h	2	230
klein, ca	2	90
klein, s	2	214
kleiner, de	2	116
kloosterman, wp	2	105
knight, b	2	84
kobayashi, h	2	110
kobayashi, n	2	342
kocabayoglu, p	2	304
koch, ps	2	182
koerber, jt	2	80
kolde, r	2	127
kole, c	2	219
komatsu, m	2	122
korbecki, j	2	90
kothari, an	2	211
kraan, j	2	195
kraehenbuehl, l	2	109
krempen, k	2	138
krishna, c	2	92
kristensen, ls	2	231
krizhanovsky, v	2	304
krämer, a	2	115
kumar, a	2	121
kumar, l	2	117
königshofer, p	2	214
labelle, m	2	77
labgaa, i	2	172
lai, cy	2	254
lai, kky	2	84
lai, mc	2	279
lake, bb	2	262
lall, s	2	121
lamb, j	2	180
lambeth, jd	2	118
lampiasi, n	2	116
lan, jq	2	197
lancaster, ma	2	150
lanford, re	2	80
lang, s	2	546
[truncated: 10,217 more rows]

## Sheet: sheet9
cited reference	citations	total link strength
zheng ch, 2017, cell, v169, p1342, doi 10.1016/j.cell.2017.05.035	58	3869
stuart t, 2019, cell, v177, p1888, doi 10.1016/j.cell.2019.05.031	46	2541
zhang qm, 2019, cell, v179, p829, doi 10.1016/j.cell.2019.10.003	43	3465
ma lc, 2019, cancer cell, v36, p418, doi 10.1016/j.ccell.2019.08.007	37	2438
macparland sa, 2018, nat commun, v9, doi 10.1038/s41467-018-06318-7	37	3174
butler a, 2018, nat biotechnol, v36, p411, doi 10.1038/nbt.4096	35	2243
jemal a, 2011, ca-cancer j clin, v61, p134, doi [10.3322/caac.20107 10.3322/caac.21492 10.3322/caac.20115]	32	2437
subramanian a, 2005, p natl acad sci usa, v102, p15545, doi 10.1073/pnas.0506580102	31	1929
tirosh i, 2016, science, v352, p189, doi 10.1126/science.aad0501	30	1957
ramachandran p, 2019, nature, v575, p512, doi 10.1038/s41586-019-1631-3	25	2121
sun yf, 2021, cell, v184, p404, doi 10.1016/j.cell.2020.11.041	25	1903
yu gc, 2012, omics, v16, p284, doi 10.1089/omi.2011.0118	25	1681
hanahan d, 2011, cell, v144, p646, doi 10.1016/j.cell.2011.02.013	24	2157
hänzelmann s, 2013, bmc bioinformatics, v14, doi 10.1186/1471-2105-14-7	22	1525
zhang m, 2020, j hepatol, v73, p1118, doi 10.1016/j.jhep.2020.05.039	22	1688
finn rs, 2020, new engl j med, v382, p1894, doi 10.1056/nejmoa1915745	21	1791
satija r, 2015, nat biotechnol, v33, p495, doi 10.1038/nbt.3192	21	1558
sung h, 2021, ca-cancer j clin, v71, p209, doi 10.3322/caac.21660	21	1568
aizarani n, 2019, nature, v572, p199, doi 10.1038/s41586-019-1373-2	20	1071
llovet jm, 2021, nat rev dis primers, v7, doi 10.1038/s41572-020-00240-3	20	1317
trapnell c, 2014, nat biotechnol, v32, p381, doi 10.1038/nbt.2859	20	1145
zheng hp, 2018, hepatology, v68, p127, doi 10.1002/hep.29778	19	1440
aran d, 2019, nat immunol, v20, p163, doi 10.1038/s41590-018-0276-y	18	1108
ritchie me, 2015, nucleic acids res, v43, doi 10.1093/nar/gkv007	18	1369
villanueva a, 2019, new engl j med, v380, p1450, doi 10.1056/nejmra1713263	18	1089
ally a, 2017, cell, v169, p1327, doi 10.1016/j.cell.2017.05.046	17	1474
jin sq, 2021, nat commun, v12, doi 10.1038/s41467-021-21246-9	17	1077
qiu xj, 2017, nat methods, v14, p979, doi [10.1038/nmeth.4402 10.1038/nmeth.4402]	17	1069
aibar s, 2017, nat methods, v14, p1083, doi [10.1038/nmeth.4463 10.1038/nmeth.4463]	16	1002
el-khoueiry ab, 2017, lancet, v389, p2492, doi 10.1016/s0140-6736(17)31046-2	16	1271
ho dwh, 2019, cancer lett, v459, p176, doi 10.1016/j.canlet.2019.06.002	16	1211
patel ap, 2014, science, v344, p1396, doi 10.1126/science.1254257	16	899
efremova m, 2020, nat protoc, v15, p1484, doi 10.1038/s41596-020-0292-x	15	1015
halpern kb, 2017, nature, v542, p352, doi 10.1038/nature21065	15	1377
losic b, 2020, nat commun, v11, doi 10.1038/s41467-019-14050-z	15	1255
macosko ez, 2015, cell, v161, p1202, doi 10.1016/j.cell.2015.05.002	15	1119
puram sv, 2017, cell, v171, p1611, doi 10.1016/j.cell.2017.10.044	15	1216
sharma a, 2020, cell, v183, p377, doi 10.1016/j.cell.2020.08.040	15	1207
sia d, 2017, gastroenterology, v153, p812, doi 10.1053/j.gastro.2017.06.007	15	1294
siegel rl, 2021, ca-cancer j clin, v71, p7, doi [10.3322/caac.21254 10.3322/caac.20073 10.3322/caac.20006 10.3322/caac.21654 10.3322/caac.21332 10.3322/caac.21551 10.3322/caac.21601 10.3322/caac.21387]	15	833
vento-tormo r, 2018, nature, v563, p347, doi 10.1038/s41586-018-0698-6	15	1006
elyada e, 2019, cancer discov, v9, p1102, doi 10.1158/2159-8290.cd-19-0094	14	1133
guo xy, 2018, nat med, v24, p978, doi 10.1038/s41591-018-0045-3	14	1034
hou y, 2016, cell res, v26, p304, doi 10.1038/cr.2016.23	14	1080
liberzon a, 2015, cell syst, v1, p417, doi 10.1016/j.cels.2015.12.004	14	941
xiong xl, 2019, mol cell, v75, p644, doi 10.1016/j.molcel.2019.07.028	14	1737
bray f., 2018, ca-cancer j clin, v68, p394, doi [10.3322/caac.21492, doi 10.3322/caac.21660]	13	935
hao yh, 2021, cell, v184, p3573, doi 10.1016/j.cell.2021.04.048	13	867
ho dwh, 2021, nat commun, v12, doi 10.1038/s41467-021-24010-1	13	1284
langfelder p, 2008, bmc bioinformatics, v9, doi 10.1186/1471-2105-9-559	13	885
li hp, 2017, nat genet, v49, p708, doi 10.1038/ng.3818	13	1022
llovet jm, 2022, nat rev clin oncol, v19, p151, doi 10.1038/s41571-021-00573-2	13	707
love mi, 2014, genome biol, v15, doi 10.1186/s13059-014-0550-8	13	905
ma lc, 2021, j hepatol, v75, p1397, doi 10.1016/j.jhep.2021.06.028	13	830
newman am, 2015, nat methods, v12, p453, doi [10.1038/nmeth.3337 10.1038/nmeth.3337]	13	782
sangro b, 2021, nat rev gastro hepat, v18, p525, doi 10.1038/s41575-021-00438-0	13	623
xue rd, 2019, cancer cell, v35, p932, doi 10.1016/j.ccell.2019.04.007	13	722
zhang l, 2020, cell, v181, p442, doi 10.1016/j.cell.2020.03.048	13	772
dobin a, 2013, bioinformatics, v29, p15, doi 10.1093/bioinformatics/bts635	12	753
la manno g, 2018, nature, v560, p494, doi 10.1038/s41586-018-0414-6	12	775
llovet jm, 2008, new engl j med, v359, p378, doi 10.1056/nejmoa0708857	12	884
pfister d, 2021, nature, v592, p450, doi 10.1038/s41586-021-03362-0	12	1183
yoshihara k, 2013, nat commun, v4, doi 10.1038/ncomms3612	12	777
azizi e, 2018, cell, v174, p1293, doi 10.1016/j.cell.2018.05.060	11	878
korsunsky i, 2019, nat methods, v16, p1289, doi 10.1038/s41592-019-0619-0	11	647
kudo m, 2018, lancet, v391, p1163, doi 10.1016/s0140-6736(18)30207-1	11	956
kurebayashi y, 2018, hepatology, v68, p1025, doi 10.1002/hep.29904	11	889
ramachandran p, 2020, nat rev gastro hepat, v17, p457, doi 10.1038/s41575-020-0304-x	11	1107
schulze k, 2015, nat genet, v47, p505, doi 10.1038/ng.3252	11	1143
song gh, 2020, cell discov, v6, doi 10.1038/s41421-020-00214-5	11	771
tang fc, 2009, nat methods, v6, p377, doi [10.1038/nmeth.1315 10.1038/nmeth.1315]	11	1031
thorsson v, 2018, immunity, v48, p812, doi [10.1016/j.immuni.2019.08.004 10.1016/j.immuni.2018.03.023]	11	811
yang jd, 2019, nat rev gastro hepat, v16, p589, doi 10.1038/s41575-019-0186-y	11	975
affo s, 2017, annu rev pathol-mech, v12, p153, doi 10.1146/annurev-pathol-052016-100322	10	821
binnewies m, 2018, nat med, v24, p541, doi 10.1038/s41591-018-0014-x	10	686
craig aj, 2020, nat rev gastro hepat, v17, p139, doi 10.1038/s41575-019-0229-4	10	911
el-serag hb, 2011, new engl j med, v365, p1118, doi 10.1056/nejmra1001683	10	442
forner a, 2018, lancet, v391, p1301, doi 10.1016/s0140-6736(18)30010-2	10	612
heymann f, 2016, nat rev gastro hepat, v13, p88, doi 10.1038/nrgastro.2015.200	10	1077
lambrechts d, 2018, nat med, v24, p1277, doi 10.1038/s41591-018-0096-5	10	708
llovet jm, 2016, nat rev dis primers, v2, doi [10.1038/nrdp.2016.19 10.1038/nrdp.2016.18]	10	934
llovet jm, 2018, nat rev clin oncol, v15, p599, doi 10.1038/s41571-018-0073-4	10	781
peng jy, 2019, cell res, v29, p725, doi 10.1038/s41422-019-0195-y	10	501
picelli s, 2013, nat methods, v10, p1096, doi [10.1038/nmeth.2639 10.1038/nmeth.2639]	10	786
ringelhan m, 2018, nat immunol, v19, p222, doi 10.1038/s41590-018-0044-z	10	1321
robinson md, 2010, bioinformatics, v26, p139, doi 10.1093/bioinformatics/btp616	10	644
sahai e, 2020, nat rev cancer, v20, p174, doi 10.1038/s41568-019-0238-1	10	798
zhang l, 2018, nature, v564, p268, doi 10.1038/s41586-018-0694-x	10	734
zhang q, 2019, gut, v68, p2019, doi 10.1136/gutjnl-2019-318912	10	944
zhou yy, 2019, nat commun, v10, doi 10.1038/s41467-019-09234-6	10	504
ziegenhain c, 2017, mol cell, v65, p631, doi 10.1016/j.molcel.2017.01.023	10	863
zucman-rossi j, 2015, gastroenterology, v149, p1226, doi 10.1053/j.gastro.2015.05.061	10	959
baslan t, 2017, nat rev cancer, v17, p557, doi 10.1038/nrc.2017.58	9	534
bindea g, 2013, immunity, v39, p782, doi 10.1016/j.immuni.2013.10.003	9	696
chung w, 2017, nat commun, v8, doi 10.1038/ncomms15081	9	618
cibulskis k, 2013, nat biotechnol, v31, p213, doi 10.1038/nbt.2514	9	454
duan m, 2018, cell res, v28, p359, doi 10.1038/cr.2018.11	9	739
hoshida y, 2009, cancer res, v69, p7385, doi 10.1158/0008-5472.can-09-1089	9	688
huang diq, 2021, nat rev gastro hepat, v18, p223, doi 10.1038/s41575-020-00381-6	9	1240
huang dw, 2009, nat protoc, v4, p44, doi 10.1038/nprot.2008.211	9	527
hwang b, 2018, exp mol med, v50, doi 10.1038/s12276-018-0071-8	9	709
krenkel o, 2017, nat rev immunol, v17, p306, doi 10.1038/nri.2017.11	9	1096
lavin y, 2017, cell, v169, p750, doi 10.1016/j.cell.2017.04.014	9	760
lee tkw, 2021, nat rev gastro hepat, doi 10.1038/s41575-021-00508-3	9	659
schaum n, 2018, nature, v562, p367, doi 10.1038/s41586-018-0590-4	9	726
shannon p, 2003, genome res, v13, p2498, doi 10.1101/gr.1239303	9	592
wilkerson md, 2010, bioinformatics, v26, p1572, doi 10.1093/bioinformatics/btq170	9	601
zhu ax, 2018, lancet oncol, v19, p940, doi 10.1016/s1470-2045(18)30351-6	9	853
öhlund d, 2017, j exp med, v214, p579, doi 10.1084/jem.20162024	9	736
affo s, 2021, cancer cell, v39, p866, doi 10.1016/j.ccell.2021.03.012	8	764
banales jm, 2020, nat rev gastro hepat, v17, p557, doi 10.1038/s41575-020-0310-z	8	836
bartoschek m, 2018, nat commun, v9, doi 10.1038/s41467-018-07582-3	8	754
biffi g, 2021, physiol rev, v101, p147, doi 10.1152/physrev.00048.2019	8	581
boyault s, 2007, hepatology, v45, p42, doi 10.1002/hep.21467	8	743
charoentong p, 2017, cell rep, v18, p248, doi 10.1016/j.celrep.2016.12.019	8	549
cheng sj, 2021, cell, v184, p792, doi 10.1016/j.cell.2021.01.010	8	507
costa a, 2018, cancer cell, v33, p463, doi 10.1016/j.ccell.2018.01.011	8	781
dagogo-jack i, 2018, nat rev clin oncol, v15, p81, doi 10.1038/nrclinonc.2017.166	8	534
gawad c, 2016, nat rev genet, v17, p175, doi 10.1038/nrg.2015.16	8	516
kuleshov mv, 2016, nucleic acids res, v44, pw90, doi 10.1093/nar/gkw377	8	578
lee ho, 2020, nat genet, v52, p594, doi 10.1038/s41588-020-0636-z	8	457
lim cj, 2019, gut, v68, p916, doi 10.1136/gutjnl-2018-316510	8	786
mckenna a, 2010, genome res, v20, p1297, doi 10.1101/gr.107524.110	8	431
mederacke i, 2013, nat commun, v4, doi 10.1038/ncomms3823	8	759
picelli s, 2014, nat protoc, v9, p171, doi 10.1038/nprot.2014.006	8	571
quail df, 2013, nat med, v19, p1423, doi 10.1038/nm.3394	8	619
sia d, 2013, gastroenterology, v144, p829, doi 10.1053/j.gastro.2013.01.001	8	717
tang zf, 2019, nucleic acids res, v47, pw556, doi 10.1093/nar/gkz430	8	394
zong ch, 2012, science, v338, p1622, doi 10.1126/science.1229164	8	460
özdemir bc, 2014, cancer cell, v25, p719, doi 10.1016/j.ccr.2014.04.005	8	609
aguirre aj, 2017, cancer cell, v32, p185, doi 10.1016/j.ccell.2017.07.007	7	367
anstee qm, 2019, nat rev gastro hepat, v16, p411, doi 10.1038/s41575-019-0145-7	7	869
becht e, 2016, genome biol, v17, doi 10.1186/s13059-016-1070-5	7	536
bian sh, 2018, science, v362, p1060, doi 10.1126/science.aao3791	7	532
broutier l, 2017, nat med, v23, p1424, doi 10.1038/nm.4438	7	472
calderaro j, 2019, j hepatol, v71, p616, doi 10.1016/j.jhep.2019.06.001	7	392
cao jy, 2019, nature, v566, p496, doi 10.1038/s41586-019-0969-x	7	552
cerami e, 2012, cancer discov, v2, p401, doi 10.1158/2159-8290.cd-12-0095	7	420
dobie r, 2019, cell rep, v29, p1832, doi 10.1016/j.celrep.2019.10.024	7	524
european assoc study liver, 2018, j hepatol, v69, p182, doi 10.1016/j.jhep.2018.03.019	7	413
fan b, 2012, j clin invest, v122, p2911, doi 10.1172/jci63212	7	625
gulati gs, 2020, science, v367, p405, doi 10.1126/science.aax0249	7	430
hafemeister c, 2019, genome biol, v20, doi 10.1186/s13059-019-1874-1	7	592
jaitin da, 2014, science, v343, p776, doi 10.1126/science.1247651	7	578
jusakul a, 2017, cancer discov, v7, p1116, doi 10.1158/2159-8290.cd-17-0368	7	409
kim n, 2020, nat commun, v11, doi 10.1038/s41467-020-16164-1	7	508
le dt, 2015, new engl j med, v372, p2509, doi 10.1056/nejmoa1500596	7	437
li tw, 2020, nucleic acids res, v48, pw509, doi 10.1093/nar/gkaa407	7	342
lu ym, 2022, nat commun, v13, doi 10.1038/s41467-022-32283-3	7	704
mariathasan s, 2018, nature, v554, p544, doi 10.1038/nature25501	7	718
mayakonda a, 2018, genome res, v28, p1747, doi 10.1101/gr.239244.118	7	503
mederacke i, 2015, nat protoc, v10, p305, doi 10.1038/nprot.2015.017	7	409
naugler we, 2007, science, v317, p121, doi 10.1126/science.1140485	7	398
noy r, 2014, immunity, v41, p49, doi 10.1016/j.immuni.2014.06.010	7	657
papalexi e, 2018, nat rev immunol, v18, p35, doi 10.1038/nri.2017.76	7	469
qiu xj, 2017, nat methods, v14, p309, doi [10.1038/nmeth.4150 10.1038/nmeth.4150]	7	285
roessler s, 2010, cancer res, v70, p10202, doi 10.1158/0008-5472.can-10-2607	7	454
rooney ms, 2015, cell, v160, p48, doi 10.1016/j.cell.2014.12.033	7	645
sanchez-vega f, 2018, cell, v173, p321, doi 10.1016/j.cell.2018.03.035	7	471
shalapour s, 2017, nature, v551, p340, doi 10.1038/nature24302	7	899
singal ag, 2020, j hepatol, v72, p250, doi 10.1016/j.jhep.2019.08.025	7	605
ståhl pl, 2016, science, v353, p78, doi 10.1126/science.aaf2403	7	886
tacke f, 2017, j hepatol, v66, p1300, doi 10.1016/j.jhep.2017.02.026	7	803
wang k, 2010, nucleic acids res, v38, doi 10.1093/nar/gkq603	7	344
wang y, 2015, mol cell, v58, p598, doi 10.1016/j.molcel.2015.05.005	7	517
wherry ej, 2015, nat rev immunol, v15, p486, doi 10.1038/nri3862	7	452
wu r, 2021, sci adv, v7, doi 10.1126/sciadv.abg3750	7	628
wu yc, 2022, cancer discov, v12, p134, doi 10.1158/2159-8290.cd-21-0316	7	498
zhou gy, 2017, gastroenterology, v153, p1107, doi 10.1053/j.gastro.2017.06.017	7	550
anders s, 2015, bioinformatics, v31, p166, doi 10.1093/bioinformatics/btu638	6	346
aran d, 2017, genome biol, v18, doi 10.1186/s13059-017-1349-1	6	474
baeck c, 2012, gut, v61, p416, doi 10.1136/gutjnl-2011-300304	6	933
bagaev a, 2021, cancer cell, v39, p845, doi 10.1016/j.ccell.2021.04.014	6	262
barbie da, 2009, nature, v462, p108, doi 10.1038/nature08460	6	358
browaeys r, 2020, nat methods, v17, p159, doi 10.1038/s41592-019-0667-5	6	425
chen bb, 2018, methods mol biol, v1711, p243, doi 10.1007/978-1-4939-7493-1_12	6	314
cheng al, 2020, j hepatol, v72, p307, doi 10.1016/j.jhep.2019.09.025	6	396
chew v, 2017, p natl acad sci usa, v114, pe5900, doi 10.1073/pnas.1706559114	6	567
chiang dy, 2008, cancer res, v68, p6779, doi 10.1158/0008-5472.can-08-0742	6	559
de galarreta mr, 2019, cancer discov, v9, p1124, doi 10.1158/2159-8290.cd-19-0074	6	629
denisenko e, 2020, genome biol, v21, doi 10.1186/s13059-020-02048-6	6	415
duan m, 2019, clin cancer res, v25, p3304, doi 10.1158/1078-0432.ccr-18-3040	6	563
finn rs, 2020, j clin oncol, v38, p193, doi 10.1200/jco.19.01307	6	323
gao jj, 2013, sci signal, v6, doi 10.1126/scisignal.2004088	6	410
geeleher p, 2014, plos one, v9, doi 10.1371/journal.pone.0107468	6	333
gerlinger m, 2012, new engl j med, v366, p883, doi 10.1056/nejmoa1113205	6	497
grün d, 2015, cell, v163, p799, doi 10.1016/j.cell.2015.10.039	6	633
haghverdi l, 2018, nat biotechnol, v36, p421, doi 10.1038/nbt.4091	6	413
halpern kb, 2018, nat biotechnol, v36, p962, doi 10.1038/nbt.4231	6	420
han xp, 2018, cell, v172, p1091, doi 10.1016/j.cell.2018.02.001	6	430
helmink ba, 2020, nature, v577, p549, doi 10.1038/s41586-019-1922-8	6	368
hosein an, 2019, jci insight, v4, doi 10.1172/jci.insight.129212	6	620
job s, 2020, hepatology, v72, p965, doi 10.1002/hep.31092	6	487
kalluri r, 2016, nat rev cancer, v16, p582, doi 10.1038/nrc.2016.73	6	564
kim hd, 2018, gastroenterology, v155, p1936, doi 10.1053/j.gastro.2018.08.030	6	654
krenkel o, 2019, cells-basel, v8, doi 10.3390/cells8050503	6	501
krenkel o, 2020, gut, v69, p551, doi 10.1136/gutjnl-2019-318382	6	840
li h, 2009, bioinformatics, v25, p1754, doi 10.1093/bioinformatics/btp324	6	301
li tw, 2017, cancer res, v77, pe108, doi 10.1158/0008-5472.can-17-0307	6	318
liberzon a, 2011, bioinformatics, v27, p1739, doi 10.1093/bioinformatics/btr260	6	435
malehmir m, 2019, nat med, v25, p641, doi 10.1038/s41591-019-0379-5	6	860
mcginnis cs, 2019, cell syst, v8, p329, doi 10.1016/j.cels.2019.03.003	6	437
mootha vk, 2003, nat genet, v34, p267, doi 10.1038/ng1180	6	356
nakamura h, 2015, nat genet, v47, p1003, doi 10.1038/ng.3375	6	537
navin n, 2011, nature, v472, p90, doi 10.1038/nature09807	6	501
ramsköld d, 2012, nat biotechnol, v30, p777, doi 10.1038/nbt.2282	6	520
remmerie a, 2020, immunity, v53, p641, doi 10.1016/j.immuni.2020.08.004	6	897
robinson dr, 2017, nature, v548, p297, doi 10.1038/nature23306	6	507
roerink sf, 2018, nature, v556, p457, doi 10.1038/s41586-018-0024-3	6	590
rohr-udilova n, 2018, sci rep-uk, v8, doi 10.1038/s41598-018-24437-5	6	541
sia d, 2017, gastroenterology, v152, p745, doi 10.1053/j.gastro.2016.11.048	6	545
slyper m, 2020, nat med, v26, p792, doi 10.1038/s41591-020-0844-1	6	371
sun yf, 2018, clin cancer res, v24, p547, doi 10.1158/1078-0432.ccr-17-1063	6	504
sun yf, 2021, nat commun, v12, doi 10.1038/s41467-021-24386-0	6	562
szklarczyk d, 2019, nucleic acids res, v47, pd607, doi 10.1093/nar/gky1131	6	383
uhlen m, 2015, science, v347, doi 10.1126/science.1260419	6	411
valle j, 2010, new engl j med, v362, p1273, doi 10.1056/nejmoa0908721	6	406
van den brink sc, 2017, nat methods, v14, p935, doi 10.1038/nmeth.4437	6	649
wolf fa, 2018, genome biol, v19, doi 10.1186/s13059-017-1382-0	6	329
xue rd, 2016, gastroenterology, v150, p998, doi 10.1053/j.gastro.2015.12.033	6	318
yang f, 2020, cancer res, v80, p3892, doi 10.1158/0008-5472.can-19-2691	6	661
yu jl, 2021, nat med, v27, p152, doi 10.1038/s41591-020-1131-x	6	516
zeisel a, 2015, science, v347, p1138, doi 10.1126/science.aaa1934	6	406
zhang yy, 2021, cancer cell, v39, p1578, doi 10.1016/j.ccell.2021.09.010	6	419
zheng b, 2020, adv sci, v7, doi 10.1002/advs.202000224	6	667
zilionis r, 2019, immunity, v50, p1317, doi 10.1016/j.immuni.2019.03.009	6	437
ahn sm, 2014, hepatology, v60, p1972, doi 10.1002/hep.27198	5	375
andersen jb, 2012, gastroenterology, v142, p1021, doi 10.1053/j.gastro.2011.12.005	5	513
andrews ts, 2022, hepatol commun, v6, p821, doi 10.1002/hep4.1854	5	694
batlle e, 2017, nat med, v23, p1124, doi 10.1038/nm.4409	5	222
bhattacharjee s, 2021, j clin invest, v131, doi 10.1172/jci146987	5	606
bruix j, 2017, lancet, v389, p56, doi 10.1016/s0140-6736(16)32453-9	5	366
cabrita r, 2020, nature, v577, p561, doi 10.1038/s41586-019-1914-8	5	223
cairo s, 2008, cancer cell, v14, p471, doi 10.1016/j.ccr.2008.11.002	5	370
chaisaingmongkol j, 2017, cancer cell, v32, p57, doi 10.1016/j.ccell.2017.05.009	5	384
chen ds, 2017, nature, v541, p321, doi 10.1038/nature21349	5	253
couri t, 2019, hepatol int, v13, p125, doi 10.1007/s12072-018-9919-1	5	289
dudek m, 2021, nature, v592, doi 10.1038/s41586-021-03233-8	5	543
eisenhauer ea, 2009, eur j cancer, v45, p228, doi 10.1016/j.ejca.2008.10.026	5	233
el-serag hb, 2007, gastroenterology, v132, p2557, doi 10.1053/j.gastro.2007.04.061	5	502
font-burgada j, 2015, cell, v162, p766, doi 10.1016/j.cell.2015.07.026	5	255
franzén o, 2019, database-oxford, doi 10.1093/database/baz046	5	334
frentzas s, 2016, nat med, v22, p1294, doi 10.1038/nm.4197	5	583
friedman sl, 2008, physiol rev, v88, p125, doi 10.1152/physrev.00013.2007	5	514
friemel j, 2015, clin cancer res, v21, p1951, doi 10.1158/1078-0432.ccr-14-0122	5	364
fujimoto a, 2016, nat genet, v48, p500, doi 10.1038/ng.3547	5	445
garnelo m, 2017, gut, v66, p342, doi 10.1136/gutjnl-2015-310814	5	732
gentles aj, 2015, nat med, v21, p938, doi 10.1038/nm.3909	5	252
goldman mj, 2020, nat biotechnol, v38, p675, doi 10.1038/s41587-020-0546-8	5	321
guichard c, 2012, nat genet, v44, p694, doi 10.1038/ng.2256	5	573
han xp, 2020, nature, v581, p303, doi 10.1038/s41586-020-2157-4	5	243
hashimshony t, 2012, cell rep, v2, p666, doi 10.1016/j.celrep.2012.08.003	5	466
hashimshony t, 2016, genome biol, v17, doi 10.1186/s13059-016-0938-8	5	347
hornburg m, 2021, cancer cell, v39, p928, doi 10.1016/j.ccell.2021.04.004	5	274
islam s, 2011, genome res, v21, p1160, doi 10.1101/gr.110882.110	5	414
jenne cn, 2013, nat immunol, v14, p996, doi 10.1038/ni.2691	5	722
kalucka j, 2020, cell, v180, p764, doi 10.1016/j.cell.2020.01.015	5	743
kim c, 2018, cell, v173, p879, doi 10.1016/j.cell.2018.03.041	5	362
kiselev vy, 2017, nat methods, v14, p483, doi [10.1038/nmeth.4236 10.1038/nmeth.4236]	5	325
lee jc, 2020, sci immunol, v5, doi 10.1126/sciimmunol.aba0759	5	305
lee jw, 2019, nature, v567, p249, doi 10.1038/s41586-019-1004-y	5	348
lee tkw, 2011, cell stem cell, v9, p50, doi 10.1016/j.stem.2011.06.005	5	363
leung ml, 2017, genome res, v27, p1287, doi 10.1101/gr.209973.116	5	371
li hj, 2019, cell, v176, p775, doi 10.1016/j.cell.2018.11.043	5	249
li jy, 2018, immunity, v49, p178, doi 10.1016/j.immuni.2018.06.006	5	345
li xg, 2017, gut, v66, p157, doi 10.1136/gutjnl-2015-310514	5	774
liao y, 2014, bioinformatics, v30, p923, doi 10.1093/bioinformatics/btt656	5	331
ling sp, 2015, p natl acad sci usa, v112, pe6496, doi 10.1073/pnas.1519556112	5	277
locati m, 2020, annu rev pathol-mech, v15, p123, doi 10.1146/annurev-pathmechdis-012418-012718	5	295
ma c, 2018, science, v360, doi 10.1126/science.aan5931	5	571
malta tm, 2018, cell, v173, p338, doi 10.1016/j.cell.2018.03.034	5	367
mantovani a, 2017, nat rev clin oncol, v14, p399, doi 10.1038/nrclinonc.2016.217	5	357
marquardt ju, 2015, nat rev cancer, v15, p653, doi 10.1038/nrc4017	5	290
marusyk a, 2020, cancer cell, v37, p471, doi 10.1016/j.ccell.2020.03.007	5	489
massalha h, 2020, mol syst biol, v16, doi 10.15252/msb.20209682	5	382
mclane lm, 2019, annu rev immunol, v37, p457, doi 10.1146/annurev-immunol-041015-055318	5	329
miyamoto dt, 2015, science, v349, p1351, doi 10.1126/science.aab0917	5	578
muraro mj, 2016, cell syst, v3, p385, doi 10.1016/j.cels.2016.09.002	5	498
navin ne, 2015, genome res, v25, p1499, doi 10.1101/gr.191098.115	5	344
newman am, 2019, nat biotechnol, v37, p773, doi 10.1038/s41587-019-0114-2	5	357
nio k, 2017, mol cancer, v16, doi 10.1186/s12943-016-0572-9	5	274
pavlova nn, 2016, cell metab, v23, p27, doi 10.1016/j.cmet.2015.12.006	5	357
poisson j, 2017, j hepatol, v66, p212, doi 10.1016/j.jhep.2016.07.009	5	528
r core team, 2020, r: a language and environment for statistical computing	5	283
rahib l, 2014, cancer res, v74, p2913, doi 10.1158/0008-5472.can-14-0155	5	237
ramachandran p, 2012, p natl acad sci usa, v109, pe3186, doi 10.1073/pnas.1119964109	5	626
raven a, 2017, nature, v547, p350, doi 10.1038/nature23015	5	248
ru bb, 2019, bioinformatics, v35, p4200, doi 10.1093/bioinformatics/btz210	5	326
sangro b, 2013, j hepatol, v59, p81, doi 10.1016/j.jhep.2013.02.022	5	595
saviano a, 2020, j hepatol, v73, p1219, doi 10.1016/j.jhep.2020.06.004	5	715
scott cl, 2016, nat commun, v7, doi 10.1038/ncomms10321	5	886
shetty s, 2018, nat rev gastro hepat, v15, p555, doi 10.1038/s41575-018-0020-y	5	526
siegel rl, 2020, ca-cancer j clin, v70, p7, doi 10.3322/caac.21590	5	445
siegel rl, 2022, ca-cancer j clin, v72, p7, doi 10.3322/caac.21708	5	215
song zl, 2021, hepatology, v73, p1594, doi 10.1002/hep.31582	5	357
stoeckius m, 2017, nat methods, v14, p865, doi [10.1038/nmeth.4380 10.1038/nmeth.4380]	5	725
su q, 2021, iscience, v24, doi 10.1016/j.isci.2021.103233	5	652
su sc, 2018, cell, v172, p841, doi 10.1016/j.cell.2018.01.009	5	273
sumazin p, 2017, hepatology, v65, p104, doi 10.1002/hep.28888	5	359
sun dq, 2021, nucleic acids res, v49, pd1420, doi 10.1093/nar/gkaa1020	5	281
sung wk, 2012, nat genet, v44, p765, doi 10.1038/ng.2295	5	370
tacke f, 2014, j hepatol, v60, p1090, doi 10.1016/j.jhep.2013.12.025	5	420
tanaka a, 2017, cell res, v27, p109, doi 10.1038/cr.2016.151	5	282
tang zf, 2017, nucleic acids res, v45, pw98, doi 10.1093/nar/gkx247	5	302
tarlow bd, 2014, cell stem cell, v15, p605, doi 10.1016/j.stem.2014.09.008	5	385
ting dt, 2014, cell rep, v8, p1905, doi 10.1016/j.celrep.2014.08.029	5	224
tomczak katarzyna, 2015, contemp oncol (pozn), v19, pa68, doi 10.5114/wo.2014.47136	5	224
totoki y, 2014, nat genet, v46, p1267, doi 10.1038/ng.3126	5	419
tsuchida t, 2017, nat rev gastro hepat, v14, p397, doi 10.1038/nrgastro.2017.38	5	475
tumeh pc, 2014, nature, v515, p568, doi 10.1038/nature13954	5	223
van de wetering m, 2015, cell, v161, p933, doi 10.1016/j.cell.2015.03.053	5	283
van der leun am, 2020, nat rev cancer, v20, p218, doi 10.1038/s41568-019-0235-4	5	302
wolf mj, 2014, cancer cell, v26, p549, doi 10.1016/j.ccell.2014.09.003	5	734
wu tz, 2021, innovation-amsterdam, v2, doi 10.1016/j.xinn.2021.100141	5	390
xiang x, 2021, adv sci, v8, doi 10.1002/advs.202101230	5	334
yamashita t, 2013, j clin invest, v123, p1911, doi 10.1172/jci66024	5	354
yan wj, 2015, gut, v64, p1593, doi 10.1136/gutjnl-2014-307671	5	657
ye qh, 2003, nat med, v9, p416, doi 10.1038/nm843	5	440
yin cy, 2013, j clin invest, v123, p1902, doi 10.1172/jci66369	5	282
yost ke, 2019, nat med, v25, p1251, doi 10.1038/s41591-019-0522-3	5	333
yu m, 2013, science, v339, p580, doi 10.1126/science.1228522	5	317
zhang xx, 2019, nucleic acids res, v47, pd721, doi 10.1093/nar/gky900	5	264
zheng gxy, 2017, nat commun, v8, doi 10.1038/ncomms14049	5	307
abou-alfa gk, 2020, lancet oncol, v21, p671, doi 10.1016/s1470-2045(20)30109-1	4	367
aceto n, 2014, cell, v158, p1110, doi 10.1016/j.cell.2014.07.013	4	328
ahn jc, 2021, hepatology, v73, p422, doi 10.1002/hep.31165	4	162
akinyemiju t, 2017, jama oncol, v3, p1683, doi 10.1001/jamaoncol.2017.3055	4	736
alexandrov lb, 2013, nature, v500, p415, doi 10.1038/nature12477	4	294
alshetaiwi h, 2020, sci immunol, v5, doi 10.1126/sciimmunol.aay6017	4	299
anwanwan d, 2020, bba-rev cancer, v1873, doi 10.1016/j.bbcan.2019.188314	4	199
armulik a, 2011, dev cell, v21, p193, doi 10.1016/j.devcel.2011.07.001	4	425
baglieri j, 2019, int j mol sci, v20, doi 10.3390/ijms20071723	4	305
bankhead p, 2017, sci rep-uk, v7, doi 10.1038/s41598-017-17204-5	4	256
barretina j, 2012, nature, v483, p603, doi 10.1038/nature11003	4	271
barrett t, 2013, nucleic acids res, v41, pd991, doi 10.1093/nar/gks1193	4	279
becht e, 2019, nat biotechnol, v37, p38, doi 10.1038/nbt.4314	4	193
bergen v, 2020, nat biotechnol, v38, doi 10.1038/s41587-020-0591-3	4	246
bernard v, 2019, clin cancer res, v25, p2194, doi 10.1158/1078-0432.ccr-18-1955	4	202
bolger am, 2014, bioinformatics, v30, p2114, doi 10.1093/bioinformatics/btu170	4	251
boulter l, 2012, nat med, v18, p572, doi 10.1038/nm.2667	4	540
brodt p, 2016, clin cancer res, v22, p5971, doi 10.1158/1078-0432.ccr-16-0460	4	236
buenrostro jd, 2013, nat methods, v10, p1213, doi [10.1038/nmeth.2688 10.1038/nmeth.2688]	4	397
burrell ra, 2013, nature, v501, p338, doi 10.1038/nature12625	4	339
böttcher jp, 2018, cell, v172, p1022, doi 10.1016/j.cell.2018.01.004	4	226
calderaro j, 2019, j hepatol, v70, p58, doi 10.1016/j.jhep.2018.09.003	4	312
cantelmo ar, 2016, cancer cell, v30, p968, doi 10.1016/j.ccell.2016.10.006	4	529
cassetta l, 2018, nat rev drug discov, v17, p887, doi 10.1038/nrd.2018.169	4	329
chandrashekar ds, 2017, neoplasia, v19, p649, doi 10.1016/j.neo.2017.05.002	4	247
chen ey, 2013, bmc bioinformatics, v14, doi 10.1186/1471-2105-14-128	4	267
chen lp, 2013, nat rev immunol, v13, p227, doi 10.1038/nri3405	4	218
chen x, 2014, am j pathol, v184, p912, doi 10.1016/j.ajpath.2013.12.002	4	290
chen xm, 2019, nat rev drug discov, v18, p99, doi 10.1038/s41573-018-0004-1	4	374
chen y, 2021, cancer cell, v39, p548, doi 10.1016/j.ccell.2021.02.007	4	421
chen zh, 2020, nat commun, v11, doi 10.1038/s41467-020-18916-5	4	516
chiossone l, 2018, nat rev immunol, v18, p671, doi 10.1038/s41577-018-0061-z	4	214
d'avola d, 2018, sci rep-uk, v8, doi 10.1038/s41598-018-30047-y	4	410
dapito dh, 2012, cancer cell, v21, p504, doi 10.1016/j.ccr.2012.02.007	4	306
dominguez cx, 2020, cancer discov, v10, p232, doi 10.1158/2159-8290.cd-19-0644	4	428
dong lq, 2022, cancer cell, v40, p70, doi 10.1016/j.ccell.2021.12.006	4	193
dong x, 2021, cell death discov, v7, doi 10.1038/s41420-021-00403-5	4	264
duffield js, 2005, j clin invest, v115, p56, doi 10.1172/jci200522675	4	636
duffy ag, 2017, j hepatol, v66, p545, doi 10.1016/j.jhep.2016.10.029	4	573
el-serag hb, 2012, gastroenterology, v142, p1264, doi 10.1053/j.gastro.2011.12.061	4	318
eng chl, 2019, nature, v568, p235, doi 10.1038/s41586-019-1049-y	4	608
fan hc, 2015, science, v347, doi 10.1126/science.1258367	4	306
flecken t, 2014, hepatology, v59, p1415, doi 10.1002/hep.26731	4	353
foerster f, 2018, sci rep-uk, v8, doi 10.1038/s41598-018-21937-2	4	280
forner a, 2012, lancet, v379, p1245, doi 10.1016/s0140-6736(11)61347-0	4	412
foroutan m, 2018, bmc bioinformatics, v19, doi 10.1186/s12859-018-2435-4	4	259
fridman wh, 2017, nat rev clin oncol, v14, p717, doi 10.1038/nrclinonc.2017.101	4	283
friedman sl, 2018, nat med, v24, p908, doi 10.1038/s41591-018-0104-9	4	692
gajewski tf, 2013, nat immunol, v14, p1014, doi 10.1038/ni.2703	4	313
gao q, 2019, cell, v179, p561, doi 10.1016/j.cell.2019.08.052	4	345
gehlenborg n., 2012, nature, v18, p330, doi 10.1038/nature11252	4	254
goveia j, 2020, cancer cell, v37, p21, doi 10.1016/j.ccell.2019.12.001	4	504
grinchuk ov, 2018, mol oncol, v12, p89, doi 10.1002/1878-0261.12153	4	231
grün d, 2016, cell stem cell, v19, p266, doi 10.1016/j.stem.2016.05.010	4	233
guinney j, 2015, nat med, v21, p1350, doi 10.1038/nm.3967	4	261
habib n, 2017, nat methods, v14, p955, doi [10.1038/nmeth.4407 10.1038/nmeth.4407]	4	239
han a, 2014, nat biotechnol, v32, p684, doi 10.1038/nbt.2938	4	309
han ym, 2014, hepatology, v59, p567, doi 10.1002/hep.26694	4	493
hao yuhan, 2021, cell, v184, p3573, doi 10.1016/j.cell.2021.04.048	4	290
he gb, 2013, cell, v155, p384, doi 10.1016/j.cell.2013.09.031	4	212
heiden mgv, 2009, science, v324, p1029, doi 10.1126/science.1160809	4	203
henderson nc, 2013, nat med, v19, p1617, doi 10.1038/nm.3282	4	493
herbst rs, 2014, nature, v515, p563, doi 10.1038/nature14011	4	296
hingorani sr, 2005, cancer cell, v7, p469, doi 10.1016/j.ccr.2005.04.023	4	194
hirsch tz, 2021, cancer discov, v11, p2524, doi 10.1158/2159-8290.cd-20-1809	4	320
hoshida y, 2008, new engl j med, v359, p1995, doi 10.1056/nejmoa0804525	4	243
hubbard ak, 2019, jnci cancer spect, v3, doi 10.1093/jncics/pkz007	4	315
huch m, 2015, cell, v160, p299, doi 10.1016/j.cell.2014.11.050	4	206
islam s, 2014, nat methods, v11, p163, doi [10.1038/nmeth.2772 10.1038/nmeth.2772]	4	341
jaitin da, 2019, cell, v178, p686, doi 10.1016/j.cell.2019.05.054	4	671
jemal a, 2010, ca-cancer j clin, v60, p277, doi 10.3322/caac.20073	4	225
jemal a, 2017, jnci-j natl cancer i, v109, doi 10.1093/jnci/djx030	4	268
jiang p, 2018, nat med, v24, p1550, doi 10.1038/s41591-018-0136-1	4	211
jiaqiang, 2019, j immunother cancer, v7, doi 10.1186/s40425-019-0814-7	4	352
kanehisa m, 2000, nucleic acids res, v28, p27, doi 10.1093/nar/28.1.27	4	211
kang k, 2019, ann transl med, v7, doi 10.21037/atm.2019.11.116	4	301
kang tw, 2011, nature, v479, p547, doi 10.1038/nature10599	4	477
kazankov k, 2019, nat rev gastro hepat, v16, p145, doi 10.1038/s41575-018-0082-x	4	636
kieffer y, 2020, cancer discov, v10, p1330, doi 10.1158/2159-8290.cd-19-1384	4	212
koboldt dc, 2012, genome res, v22, p568, doi 10.1101/gr.129684.111	4	212
koyama y, 2017, j clin invest, v127, p55, doi 10.1172/jci88881	4	460
krenkel o, 2018, hepatology, v67, p1270, doi 10.1002/hep.29544	4	807
kudo m, 2021, j hepatol, v75, p600, doi 10.1016/j.jhep.2021.04.047	4	407
kulik l, 2019, gastroenterology, v156, p477, doi 10.1053/j.gastro.2018.08.065	4	142
le dt, 2017, science, v357, p409, doi 10.1126/science.aan6733	4	319
li h, 2009, bioinformatics, v25, p1094, doi [10.1093/bioinformatics/btp100 10.1093/bioinformatics/btp324]	4	196
li h., 2013, aligning sequence reads, clone sequences and assembly contigs with bwa-mem, doi 10.48550/arxiv.1303.3997	4	251
lin dc, 2017, cancer res, v77, p2255, doi 10.1158/0008-5472.can-16-2822	4	333
liu jf, 2018, cell, v173, p400, doi 10.1016/j.cell.2018.02.052	4	224
liu jp, 2018, exp mol med, v50, doi 10.1038/emm.2017.165	4	436
liu m, 2020, gut, v69, p365, doi 10.1136/gutjnl-2018-317257	4	280
liu y, 2020, cell, v183, p1665, doi 10.1016/j.cell.2020.10.026	4	513
llovet jm, 2003, lancet, v362, p1907, doi 10.1016/s0140-6736(03)14964-1	4	164
lohr jg, 2014, nat biotechnol, v32, p479, doi 10.1038/nbt.2892	4	176
lu lc, 2016, liver cancer, v5, p128, doi 10.1159/000367754	4	382
luecken md, 2019, mol syst biol, v15, doi 10.15252/msb.20188746	4	405
lurje i, 2020, int j mol sci, v21, doi 10.3390/ijms21197378	4	787
ma c, 2016, nature, v531, p253, doi 10.1038/nature16969	4	895
ma s, 2007, gastroenterology, v132, p2542, doi 10.1053/j.gastro.2007.04.025	4	224
maeser d, 2021, brief bioinform, v22, doi 10.1093/bib/bbab260	4	233
mantovani a, 2008, nature, v454, p436, doi 10.1038/nature07205	4	415
martin-serrano ma, 2023, gut, v72, p736, doi 10.1136/gutjnl-2021-326514	4	370
mccarthy dj, 2012, nucleic acids res, v40, p4288, doi 10.1093/nar/gks042	4	248
mccarthy dj, 2017, bioinformatics, v33, p1179, doi 10.1093/bioinformatics/btw777	4	259
mcgranahan n, 2017, cell, v168, p613, doi 10.1016/j.cell.2017.01.018	4	317
mcpherson s, 2014, j hepatol, v60, p1055, doi 10.1016/j.jhep.2014.01.010	4	458
meacham ce, 2013, nature, v501, p328, doi 10.1038/nature12624	4	225
mermel ch, 2011, genome biol, v12, doi 10.1186/gb-2011-12-4-r41	4	294
moffitt ra, 2015, nat genet, v47, p1168, doi 10.1038/ng.3398	4	183
molgora m, 2020, cell, v182, p886, doi 10.1016/j.cell.2020.07.013	4	273
moncada r, 2020, nat biotechnol, v38, p333, doi 10.1038/s41587-019-0392-8	4	513
morse ma, 2019, clin cancer res, v25, p912, doi 10.1158/1078-0432.ccr-18-1254	4	235
mossanen jc, 2016, hepatology, v64, p1667, doi 10.1002/hep.28682	4	465
mu x, 2015, j clin invest, v125, p3891, doi 10.1172/jci77995	4	215
nagae g, 2021, nat commun, v12, doi 10.1038/s41467-021-25430-9	4	331
ni xh, 2013, p natl acad sci usa, v110, p21083, doi 10.1073/pnas.1320659110	4	297
olsen thale kristin, 2018, curr protoc mol biol, v122, pe57, doi 10.1002/cpmb.57	4	623
oura k, 2021, int j mol sci, v22, doi 10.3390/ijms22115801	4	374
pardoll dm, 2012, nat rev cancer, v12, p252, doi 10.1038/nrc3239	4	366
park ej, 2010, cell, v140, p197, doi 10.1016/j.cell.2009.12.052	4	224
pellicoro a, 2014, nat rev immunol, v14, p181, doi 10.1038/nri3623	4	551
petitprez f, 2020, nature, v577, p556, doi 10.1038/s41586-019-1906-8	4	186
popescu dm, 2019, nature, v574, p365, doi 10.1038/s41586-019-1652-y	4	253
qiu zx, 2019, cancer cell, v36, p179, doi 10.1016/j.ccell.2019.07.001	4	275
rhim ad, 2014, cancer cell, v25, p735, doi 10.1016/j.ccr.2014.04.021	4	354
robin x, 2011, bmc bioinformatics, v12, doi 10.1186/1471-2105-12-77	4	244
robinson md, 2010, genome biol, v11, doi 10.1186/gb-2010-11-3-r25	4	221
rodriques sg, 2019, science, v363, p1463, doi 10.1126/science.aaw1219	4	376
ruf b, 2021, cell mol immunol, v18, p112, doi 10.1038/s41423-020-00572-w	4	304
ryerson ab, 2016, cancer-am cancer soc, v122, p1312, doi 10.1002/cncr.29936	4	360
sade-feldman m, 2018, cell, v175, p998, doi 10.1016/j.cell.2018.10.038	4	295
sato t, 2011, gastroenterology, v141, p1762, doi 10.1053/j.gastro.2011.07.050	4	223
segal jm, 2019, nat commun, v10, doi 10.1038/s41467-019-11266-x	4	333
sekiya s, 2012, j clin invest, v122, p3914, doi 10.1172/jci63065	4	435
shapiro e, 2013, nat rev genet, v14, p618, doi 10.1038/nrg3542	4	390
sharma p, 2015, science, v348, p56, doi 10.1126/science.aaa8172	4	254
shen y, 2020, cancer cell, v37, p800, doi 10.1016/j.ccell.2020.05.005	4	408
shimokawa m, 2017, nature, v545, p187, doi 10.1038/nature22081	4	213
sottoriva a, 2015, nat genet, v47, p209, doi 10.1038/ng.3214	4	223
street k, 2018, bmc genomics, v19, doi 10.1186/s12864-018-4772-0	4	283
svensson v, 2018, nat protoc, v13, p599, doi 10.1038/nprot.2017.149	4	262
teuwen la, 2021, cell rep, v35, doi 10.1016/j.celrep.2021.109253	4	442
tirosh i, 2016, nature, v539, p309, doi 10.1038/nature20123	4	279
torrecilla s, 2017, j hepatol, v67, p1222, doi 10.1016/j.jhep.2017.08.013	4	284
treutlein b, 2014, nature, v509, p371, doi 10.1038/nature13173	4	279
uhlen m, 2017, science, v357, p660, doi 10.1126/science.aan2507	4	317
van de sande b, 2020, nat protoc, v15, p2247, doi 10.1038/s41596-020-0336-2	4	214
van der maaten l, 2008, j mach learn res, v9, p2579	4	326
venteicher as, 2017, science, v355, doi 10.1126/science.aai8478	4	264
vermeulen pb, 2001, j pathol, v195, p336, doi 10.1002/path.966	4	442
villani ac, 2017, science, v356, doi 10.1126/science.aah4573	4	322
vivier e, 2018, cell, v174, p1054, doi 10.1016/j.cell.2018.07.017	4	433
wang b, 2015, nature, v524, p180, doi 10.1038/nature14863	4	287
wang jx, 2018, oncogene, v37, p3229, doi 10.1038/s41388-018-0188-1	4	223
weinstein jn, 2013, nat genet, v45, p1113, doi 10.1038/ng.2764	4	238
wirtz th, 2021, brit j pharmacol, v178, p4452, doi 10.1111/bph.15622	4	272
wu sz, 2021, nat genet, v53, p1334, doi 10.1038/s41588-021-00911-1	4	394
wu t, 2017, cancer lett, v387, p61, doi 10.1016/j.canlet.2016.01.043	4	224
xiao zy, 2018, genome biol, v19, doi 10.1186/s13059-018-1553-7	4	307
xu f, 2018, j exp clin canc res, v37, doi 10.1186/s13046-018-0777-4	4	330
xu x, 2012, cell, v148, p886, doi 10.1016/j.cell.2012.02.025	4	202
yamashita t, 2009, gastroenterology, v136, p1012, doi 10.1053/j.gastro.2008.12.004	4	255
yang w, 2021, hepatology, v74, p2774, doi 10.1002/hep.31987	4	386
yau t, 2022, lancet oncol, v23, p77, doi 10.1016/s1470-2045(21)00604-5	4	220
yin zy, 2019, j hematol oncol, v12, doi 10.1186/s13045-019-0782-x	4	389
yoshimoto s, 2013, nature, v499, p97, doi 10.1038/nature12347	4	292
yuan ht, 2019, nucleic acids res, v47, pd900, doi 10.1093/nar/gky939	4	181
zhang q, 2018, nat immunol, v19, p723, doi 10.1038/s41590-018-0132-0	4	256
zhang yj, 2021, j exp clin canc res, v40, doi 10.1186/s13046-021-01874-1	4	211
zhang z, 2019, oncoimmunology, v8, doi 10.1080/2162402x.2019.1571388	4	236
zhao jj, 2020, cell discov, v6, doi 10.1038/s41421-020-0157-z	4	485
zhou sl, 2012, hepatology, v56, p2242, doi 10.1002/hep.25907	4	607
zhou sl, 2016, gastroenterology, v150, p1646, doi 10.1053/j.gastro.2016.02.040	4	623
zhou zw, 2020, science, v368, p965, doi 10.1126/science.aaz7548	4	286
zhu lq, 2016, cell, v166, p1132, doi 10.1016/j.cell.2016.07.045	4	295
zhu y, 2014, cancer res, v74, p5057, doi 10.1158/0008-5472.can-13-3723	4	308
zhu y, 2017, immunity, v47, p323, doi 10.1016/j.immuni.2017.07.014	4	213
[anonymous], j hepatol	3	88
abou-alfa gk, 2018, new engl j med, v379, p54, doi 10.1056/nejmoa1717002	3	302
abou-alfa gk, 2020, lancet oncol, v21, p796, doi 10.1016/s1470-2045(20)30157-1	3	319
aird wc, 2012, csh perspect med, v2, doi 10.1101/cshperspect.a006429	3	349
allen e, 2017, sci transl med, v9, doi 10.1126/scitranslmed.aak9679	3	364
alles j, 2017, bmc biol, v15, doi 10.1186/s12915-017-0383-5	3	304
amann t, 2009, cancer sci, v100, p646, doi 10.1111/j.1349-7006.2009.01087.x	3	274
amor c, 2020, nature, v583, p127, doi 10.1038/s41586-020-2403-9	3	627
angermueller c, 2016, nat methods, v13, p229, doi 10.1038/nmeth.3728	3	460
ardlie kg, 2015, science, v348, p648, doi 10.1126/science.1262110	3	119
arendt bm, 2015, hepatology, v61, p1565, doi 10.1002/hep.27695	3	199
arvanitakis k, 2021, cancers, v13, doi 10.3390/cancers13122899	3	496
ashburner m, 2000, nat genet, v25, p25, doi 10.1038/75556	3	123
asrani sk, 2019, j hepatol, v70, p151, doi 10.1016/j.jhep.2018.09.014	3	227
bailey mh, 2018, cell, v173, p371, doi [10.1016/j.cell.2018.02.060 10.1016/j.cell.2018.07.034]	3	191
balogh j, 2016, j hepatocell carcino, v3, p41, doi 10.2147/jhc.s61146	3	219
bandyopadhyay k, 2016, cell mol immunol, v13, p337, doi 10.1038/cmi.2015.115	3	505
barry kc, 2018, nat med, v24, p1178, doi 10.1038/s41591-018-0085-8	3	260
baryawno n, 2019, cell, v177, p1915, doi 10.1016/j.cell.2019.04.040	3	373
bassez a, 2021, nat med, v27, p820, doi 10.1038/s41591-021-01323-8	3	236
bataller r, 2005, j clin invest, v115, p209, doi 10.1172/jci200524282	3	177
ben-moshe s, 2019, nat metab, v1, p899, doi 10.1038/s42255-019-0109-9	3	198
benhamouche s, 2010, gene dev, v24, p1718, doi 10.1101/gad.1938710	3	213
bhattacharjee j, 2017, hepatol commun, v1, p299, doi 10.1002/hep4.1041	3	611
bidkhori g, 2018, p natl acad sci usa, v115, pe11874, doi 10.1073/pnas.1807305115	3	206
biffi g, 2019, cancer discov, v9, p282, doi 10.1158/2159-8290.cd-18-0710	3	335
black jrm, 2021, nat rev cancer, v21, p379, doi 10.1038/s41568-021-00336-2	3	263
blokzijl f, 2016, nature, v538, p260, doi 10.1038/nature19768	3	146
boj sf, 2015, cell, v160, p324, doi 10.1016/j.cell.2014.12.021	3	137
borghaei h, 2015, new engl j med, v373, p1627, doi 10.1056/nejmoa1507643	3	220
brannon ar, 2014, genome biol, v15, doi 10.1186/s13059-014-0454-7	3	188
brown zj, 2018, nat rev gastro hepat, v15, p536, doi 10.1038/s41575-018-0033-6	3	154
bruix j, 2011, hepatology, v53, p1020, doi 10.1002/hep.24199	3	201
budhu a, 2006, cancer cell, v10, p99, doi 10.1016/j.ccr.2006.06.016	3	278
buenostro jd, 2015, nature, v523, p486, doi 10.1038/nature14590	3	485
calderaro j, 2017, j hepatol, v67, p727, doi 10.1016/j.jhep.2017.05.014	3	197
camp jg, 2017, nature, v546, p533, doi 10.1038/nature22796	3	262
carambia a, 2014, j hepatol, v61, p594, doi 10.1016/j.jhep.2014.04.027	3	329
carmeliet p, 2011, nature, v473, p298, doi 10.1038/nature10144	3	458
carrillo-reixach j, 2020, j hepatol, v73, p328, doi 10.1016/j.jhep.2020.03.025	3	276
chan lk, 2022, semin cancer biol, v82, p134, doi 10.1016/j.semcancer.2021.02.015	3	152
chen kh, 2015, science, v348, doi 10.1126/science.aaa6090	3	445
chen vl, 2020, clin gastroenterol h, v18, p2879, doi 10.1016/j.cgh.2020.04.019	3	150
chen x, 2002, mol biol cell, v13, p1929, doi 10.1091/mbc.02-02-0023	3	303
cheng al, 2022, j hepatol, v76, p862, doi [10.1016/j.jhep.2021.11.030 10.1016/j.jceh.2022.07.003]	3	190
cheng ys, 2018, cell death dis, v9, doi 10.1038/s41419-018-0458-4	3	392
chevrier s, 2017, cell, v169, p736, doi 10.1016/j.cell.2017.04.016	3	218
chew v, 2010, j hepatol, v52, p370, doi 10.1016/j.jhep.2009.07.013	3	171
ciner at, 2021, semin cancer biol, v71, p143, doi 10.1016/j.semcancer.2020.06.003	3	244
cobos fa, 2020, nat commun, v11, doi 10.1038/s41467-020-19015-1	3	187
colaprico a, 2016, nucleic acids res, v44, doi 10.1093/nar/gkv1507	3	239
collisson ea, 2011, nat med, v17, p500, doi 10.1038/nm.2344	3	160
condeelis j, 2006, cell, v124, p263, doi 10.1016/j.cell.2006.01.007	3	297
coppé jp, 2008, plos biol, v6, p2853, doi 10.1371/journal.pbio.0060301	3	177
coppé jp, 2010, annu rev pathol-mech, v5, p99, doi 10.1146/annurev-pathol-121808-102144	3	177
coulouarn c, 2012, cancer res, v72, p2533, doi 10.1158/0008-5472.can-11-3317	3	132
croft d, 2011, nucleic acids res, v39, pd691, doi 10.1093/nar/gkq1018	3	209
dal-secco d, 2015, j exp med, v212, p447, doi 10.1084/jem.20141539	3	699
dalerba p, 2011, nat biotechnol, v29, p1120, doi 10.1038/nbt.2038	3	195
davis a, 2017, bba-rev cancer, v1867, p151, doi 10.1016/j.bbcan.2017.01.003	3	311
de la vega mr, 2018, cancer cell, v34, p21, doi 10.1016/j.ccell.2018.03.022	3	301
deng y, 2017, oncogene, v36, p1090, doi 10.1038/onc.2016.273	3	383
derynck r, 2021, nat rev clin oncol, v18, p9, doi 10.1038/s41571-020-0403-1	3	348
diehl am, 2017, new engl j med, v377, p2063, doi 10.1056/nejmra1503519	3	611
ding bs, 2010, nature, v468, p310, doi 10.1038/nature09493	3	323
dong lq, 2020, j hepatol, v72, p896, doi 10.1016/j.jhep.2019.12.014	3	272
dow m, 2018, p natl acad sci usa, v115, pe9879, doi 10.1073/pnas.1811029115	3	233
durinck s, 2005, bioinformatics, v21, p3439, doi 10.1093/bioinformatics/bti525	3	213
dvorak hf, 1986, new engl j med, v315, p1650	3	187
eggert t, 2016, cancer cell, v30, p533, doi 10.1016/j.ccell.2016.09.003	3	157
faget dv, 2019, nat rev cancer, v19, p439, doi 10.1038/s41568-019-0156-2	3	212
feng j, 2020, j exp clin canc res, v39, doi 10.1186/s13046-020-01629-4	3	161
feng m, 2019, sci adv, v5, doi 10.1126/sciadv.aau5240	3	134
finn rs, 2020, j clin oncol, v38, p2960, doi 10.1200/jco.20.00808	3	329
frumkin d, 2008, bmc biotechnol, v8, doi 10.1186/1472-6750-8-17	3	275
fu jl, 2007, gastroenterology, v132, p2328, doi 10.1053/j.gastro.2007.03.102	3	475
fu yj, 2019, j exp clin canc res, v38, doi 10.1186/s13046-019-1396-4	3	249
fujii m, 2016, cell stem cell, v18, p827, doi 10.1016/j.stem.2016.04.003	3	176
fumagalli a, 2020, cell stem cell, v26, p569, doi 10.1016/j.stem.2020.02.008	3	152
förster r, 2008, nat rev immunol, v8, p362, doi 10.1038/nri2297	3	181
gabrilovich di, 2009, nat rev immunol, v9, p162, doi 10.1038/nri2506	3	290
galle pr, 2021, lancet oncol, v22, p991, doi 10.1016/s1470-2045(21)00151-0	3	236
gao q, 2007, j clin oncol, v25, p2586, doi 10.1200/jco.2006.09.4565	3	475
gao q, 2017, gastroenterology, v152, p232, doi 10.1053/j.gastro.2016.09.008	3	140
gao y, 2017, genome res, v27, p1312, doi 10.1101/gr.216788.116	3	132
gao y, 2019, dev cell, v49, p375, doi 10.1016/j.devcel.2019.04.012	3	241
ghazarian m, 2017, sci immunol, v2, doi 10.1126/sciimmunol.aai7616	3	611
gomes al, 2016, cancer cell, v30, p161, doi 10.1016/j.ccell.2016.05.020	3	783
gonzalez h, 2018, gene dev, v32, p1267, doi 10.1101/gad.314617.118	3	246
griveau a, 2018, cancer cell, v33, p874, doi 10.1016/j.ccell.2018.03.020	3	402
gross a, 2015, int j mol sci, v16, p16897, doi 10.3390/ijms160816897	3	338
gröbner sn, 2018, nature, v555, p321, doi 10.1038/nature25480	3	273
gu zg, 2016, bioinformatics, v32, p2847, doi 10.1093/bioinformatics/btw313	3	208
guilliams m, 2022, cell, v185, p379, doi 10.1016/j.cell.2021.12.018	3	396
guillot a, 2019, hepatol commun, v3, p730, doi 10.1002/hep4.1356	3	405
guo mz, 2015, plos comput biol, v11, doi 10.1371/journal.pcbi.1004575	3	171
haghverdi l, 2016, nat methods, v13, p845, doi 10.1038/nmeth.3971	3	182
han jc, 2020, semin immunol, v49, doi 10.1016/j.smim.2020.101435	3	235
han l, 2017, nucleic acids res, v45, doi 10.1093/nar/gkx026	3	320
hanahan d, 2012, cancer cell, v21, p309, doi 10.1016/j.ccr.2012.02.022	3	400
harney as, 2015, cancer discov, v5, p932, doi 10.1158/2159-8290.cd-15-0012	3	250
he x, 2020, cell res, v30, p660, doi [10.19678/j.issn.1000-3428.0058876 10.1038/s41422-020-0343-4]	3	386
hegde ps, 2020, immunity, v52, p17, doi 10.1016/j.immuni.2019.12.011	3	117
heier ec, 2017, j hepatol, v66, p1241, doi 10.1016/j.jhep.2017.01.008	3	611
heimbach jk, 2018, hepatology, v67, p358, doi 10.1002/hep.29086	3	181
heinrich b, 2022, gut, v71, p1161, doi 10.1136/gutjnl-2021-325288	3	137
henning jr, 2013, hepatology, v58, p589, doi 10.1002/hep.26267	3	611
hernandez-gea v, 2013, gastroenterology, v144, p512, doi 10.1053/j.gastro.2013.01.002	3	202
heymann f, 2015, hepatology, v62, p279, doi 10.1002/hep.27793	3	559
hilmi m, 2019, j immunother cancer, v7, doi 10.1186/s40425-019-0824-5	3	247
hinshaw dc, 2019, cancer res, v79, p4557, doi 10.1158/0008-5472.can-18-3962	3	279
ho dwh, 2016, liver cancer, v5, p290, doi 10.1159/000449340	3	161
ho dwh, 2017, gut, v66, p1496, doi 10.1136/gutjnl-2016-312734	3	182
hoadley ka, 2018, cell, v173, p291, doi 10.1016/j.cell.2018.03.022	3	251
hoechst b, 2009, hepatology, v50, p799, doi 10.1002/hep.23054	3	549
hogdall d, 2018, trends cancer, v4, p239, doi 10.1016/j.trecan.2018.01.007	3	384
hooks kb, 2018, hepatology, v68, p89, doi 10.1002/hep.29672	3	284
hou jj, 2020, j hepatol, v72, p167, doi 10.1016/j.jhep.2019.08.014	3	162
hou y, 2012, cell, v148, p873, doi 10.1016/j.cell.2012.02.028	3	210
house ig, 2020, clin cancer res, v26, p487, doi 10.1158/1078-0432.ccr-19-1868	3	262
hu z, 2019, nat genet, v51, p1113, doi 10.1038/s41588-019-0423-x	3	207
huang l, 2015, annu rev genom hum g, v16, p79, doi 10.1146/annurev-genom-090413-025352	3	292
huang y, 2021, j cancer, v12, p1284, doi 10.7150/jca.51346	3	388
hutter c, 2018, cell, v173, p283, doi 10.1016/j.cell.2018.03.042	3	203
ishaque n, 2018, nat commun, v9, doi 10.1038/s41467-018-07041-z	3	218
ito m, 2002, blood, v100, p3175, doi 10.1182/blood-2001-12-0207	3	177
iwaisako k, 2014, p natl acad sci usa, v111, pe3297, doi 10.1073/pnas.1400062111	3	258
jahn k, 2016, genome biol, v17, doi 10.1186/s13059-016-0936-x	3	222
jain rk, 2014, cancer cell, v26, p605, doi 10.1016/j.ccell.2014.10.006	3	361
jamal-hanjani m, 2017, new engl j med, v376, p2109, doi 10.1056/nejmoa1616288	3	311
jambusaria a, 2020, elife, v9, doi 10.7554/elife.51413	3	346
jerby-arnon l, 2018, cell, v175, p984, doi 10.1016/j.cell.2018.09.006	3	251
ji jl, 2015, hepatology, v62, p481, doi 10.1002/hep.27822	3	303
jia cc, 2013, plos one, v8, doi 10.1371/journal.pone.0063243	3	334
kallies a, 2020, nat rev immunol, v20, p128, doi 10.1038/s41577-019-0223-7	3	220
kanehisa m, 2016, nucleic acids res, v44, pd457, doi 10.1093/nar/gkv1070	3	199
kanehisa m, 2017, nucleic acids res, v45, pd353, doi 10.1093/nar/gkw1092	3	188
kaps l, 2020, cells-basel, v9, doi 10.3390/cells9092027	3	183
karlmark kr, 2009, hepatology, v50, p261, doi 10.1002/hep.22950	3	481
katzenelenbogen y, 2020, cell, v182, p872, doi 10.1016/j.cell.2020.06.032	3	175
keirsse j, 2018, cell immunol, v330, p202, doi 10.1016/j.cellimm.2018.03.010	3	301
khalil dn, 2016, nat rev clin oncol, v13, p273, doi 10.1038/nrclinonc.2016.25	3	141
kim d, 2015, nat methods, v12, p357, doi [10.1038/nmeth.3317 10.1038/nmeth.3317]	3	203
kim rd, 2020, jama oncol, v6, p888, doi 10.1001/jamaoncol.2020.0930	3	160
klein am, 2015, cell, v161, p1187, doi 10.1016/j.cell.2015.04.044	3	362
ko s, 2020, annu rev pathol-mech, v15, p23, doi 10.1146/annurev-pathmechdis-012419-032824	3	127
koboldt dc, 2012, nature, v490, p61, doi 10.1038/nature11412	3	195
kolodziejczyk aa, 2015, mol cell, v58, p610, doi 10.1016/j.molcel.2015.04.005	3	231
koyama y, 2017, j clin invest, v127, p1254, doi 10.1172/jci88845	3	162
kramann r, 2015, cell stem cell, v16, p51, doi 10.1016/j.stem.2014.11.004	3	265
kuczek de, 2019, j immunother cancer, v7, doi 10.1186/s40425-019-0556-6	3	219
kumagai s, 2020, nat immunol, v21, p1346, doi 10.1038/s41590-020-0769-3	3	140
kumar mp, 2018, cell rep, v25, p1458, doi 10.1016/j.celrep.2018.10.047	3	168
kurioka a, 2016, clin transl immunol, v5, doi 10.1038/cti.2016.51	3	517
kwon sm, 2019, sci rep-uk, v9, doi 10.1038/s41598-019-52578-8	3	375
lambert aw, 2017, cell, v168, p670, doi 10.1016/j.cell.2016.11.037	3	136
lau eyt, 2016, cell rep, v15, p1175, doi 10.1016/j.celrep.2016.04.019	3	309
lau hch, 2020, nat rev gastro hepat, v17, p203, doi 10.1038/s41575-019-0255-2	3	170
lawrence ms, 2014, nature, v505, p495, doi 10.1038/nature12912	3	241
lebleu vs, 2018, dis model mech, v11, doi 10.1242/dmm.029447	3	279
lee js, 2004, nat genet, v36, p1306, doi 10.1038/ng1481	3	260
lee js, 2006, nat med, v12, p410, doi 10.1038/nm1377	3	416
lee ya, 2015, gut, v64, p830, doi 10.1136/gutjnl-2014-306842	3	140
leek jt, 2012, bioinformatics, v28, p882, doi 10.1093/bioinformatics/bts034	3	247
leone rd, 2020, nat rev cancer, v20, p516, doi 10.1038/s41568-020-0273-y	3	147
levitin hm, 2018, trends cancer, v4, p264, doi 10.1016/j.trecan.2018.02.003	3	132
levrero m, 2016, j hepatol, v64, ps84, doi 10.1016/j.jhep.2016.02.021	3	170
li gf, 2018, gastroenterology, v154, p1024, doi 10.1053/j.gastro.2017.10.050	3	310
li h, 2009, bioinformatics, v25, p2078, doi 10.1093/bioinformatics/btp352	3	187
li h, 2012, hepatology, v56, p1342, doi 10.1002/hep.25777	3	397
li l, 2016, cancer lett, v379, p191, doi 10.1016/j.canlet.2015.07.018	3	131
li x, 2021, nat rev cancer, v21, p541, doi 10.1038/s41568-021-00383-9	3	405
li xf, 2017, hepatology, v66, p1934, doi 10.1002/hep.29372	3	242
li yc, 2013, p natl acad sci usa, v110, p2324, doi 10.1073/pnas.1214136110	3	321
liang jy, 2020, int j biol sci, v16, p2430, doi 10.7150/ijbs.45050	3	242
liao yx, 2019, nucleic acids res, v47, pw199, doi 10.1093/nar/gkz401	3	179
lieberman-aiden e, 2009, science, v326, p289, doi 10.1126/science.1181369	3	214
ligorio m, 2019, cell, v178, p160, doi 10.1016/j.cell.2019.05.012	3	148
litchfield k, 2021, cell, v184, p596, doi 10.1016/j.cell.2021.01.002	3	147
liu jy, 2021, cell mol gastroenter, v11, p407, doi 10.1016/j.jcmgh.2020.09.003	3	329
liu m, 2020, p natl acad sci usa, v117, p6103, doi 10.1073/pnas.1912146117	3	172
liu yd, 2022, cancer cell, v40, p424, doi 10.1016/j.ccell.2022.02.013	3	176
llovet jm, 2015, nat rev clin oncol, v12, p408, doi [10.1038/nrclinonc.2015.103 10.1038/nrclinonc.2015.121]	3	332
loeuillard e, 2020, j clin invest, v130, p5380, doi 10.1172/jci137110	3	318
longo sk, 2021, nat rev genet, v22, p627, doi 10.1038/s41576-021-00370-8	3	388
lonsdale j, 2013, nat genet, v45, p580, doi 10.1038/ng.2653	3	273
lujambio a, 2013, cell, v153, p449, doi 10.1016/j.cell.2013.03.020	3	195
lukowski sw, 2019, cell rep, v27, p2748, doi 10.1016/j.celrep.2019.04.102	3	343
lun atl, 2019, genome biol, v20, doi 10.1186/s13059-019-1662-y	3	134
lópez-terrada d, 2009, hum pathol, v40, p1512, doi 10.1016/j.humpath.2009.07.003	3	240
lópez-terrada d, 2014, modern pathol, v27, p472, doi 10.1038/modpathol.2013.80	3	245
ma s, 2010, cell stem cell, v7, p694, doi 10.1016/j.stem.2010.11.010	3	188
makino y, 2018, cancer res, v78, p4902, doi 10.1158/0008-5472.can-17-3844	3	259
massarweh nn, 2017, cancer control, v24, doi 10.1177/1073274817729245	3	143
mathewson nd, 2021, cell, v184, p1281, doi 10.1016/j.cell.2021.01.022	3	241
mcglynn ka, 2021, hepatology, v73, p4, doi 10.1002/hep.31288	3	268
mchedlidze t, 2013, immunity, v39, p357, doi 10.1016/j.immuni.2013.07.018	3	395
meyers rl, 2009, pediatr blood cancer, v53, p1016, doi 10.1002/pbc.22088	3	130
mhaidly r, 2021, immunol rev, v302, p259, doi 10.1111/imr.12978	3	110
michalopoulos gk, 1997, science, v276, p60, doi 10.1126/science.276.5309.60	3	242
michalopoulos gk, 2005, hepatology, v41, p535, doi 10.1002/hep.20600	3	150
milette s, 2017, clin cancer res, v23, p6390, doi 10.1158/1078-0432.ccr-15-1636	3	383
miura k, 2012, am j physiol-gastr l, v302, pg1310, doi 10.1152/ajpgi.00365.2011	3	485
mizrahi jd, 2020, lancet, v395, p2008, doi 10.1016/s0140-6736(20)30974-0	3	145
moeini a, 2016, clin cancer res, v22, p291, doi 10.1158/1078-0432.ccr-14-3296	3	205
monteran l, 2019, front immunol, v10, doi 10.3389/fimmu.2019.01835	3	326
montironi c, 2023, gut, v72, p129, doi 10.1136/gutjnl-2021-325918	3	320
moral ja, 2020, nature, v579, p130, doi 10.1038/s41586-020-2015-4	3	151
mulder k, 2021, immunity, v54, p1883, doi 10.1016/j.immuni.2021.07.007	3	273
nakano y, 2020, hepatology, v71, p1437, doi 10.1002/hep.30965	3	311
nault jc, 2021, hepatology, v73, p115, doi 10.1002/hep.31175	3	177
naxerova k, 2017, science, v357, p55, doi 10.1126/science.aai8515	3	220
nishino m, 2017, nat rev clin oncol, v14, p655, doi 10.1038/nrclinonc.2017.88	3	167
noman mz, 2014, j exp med, v211, p781, doi 10.1084/jem.20131916	3	323
ogata h, 1999, nucleic acids res, v27, p29, doi 10.1093/nar/27.1.29	3	193
park dj, 2020, j immunother cancer, v8, doi 10.1136/jitc-2019-000301	3	238
park j, 2018, science, v360, p758, doi 10.1126/science.aar2131	3	370
parola m, 2019, mol aspects med, v65, p37, doi 10.1016/j.mam.2018.09.002	3	210
patel sh, 2017, gastroenterology, v152, p533, doi 10.1053/j.gastro.2016.10.047	3	274
philip m, 2017, nature, v545, p452, doi 10.1038/nature22367	3	175
pinter m, 2021, gut, v70, p204, doi 10.1136/gutjnl-2020-321702	3	233
pollen aa, 2014, nat biotechnol, v32, p1053, doi 10.1038/nbt.2967	3	164
potente m, 2011, cell, v146, p873, doi 10.1016/j.cell.2011.08.039	3	443
pradere jp, 2013, hepatology, v58, p1461, doi 10.1002/hep.26429	3	260
prieto j, 2015, nat rev gastro hepat, v12, p681, doi 10.1038/nrgastro.2015.173	3	172
puche je, 2013, compr physiol, v3, p1473, doi 10.1002/cphy.c120035	3	359
qi jj, 2022, nat commun, v13, doi 10.1038/s41467-022-29366-6	3	151
qian bz, 2011, nature, v475, p222, doi 10.1038/nature10138	3	169
rau m, 2016, j immunol, v196, p97, doi 10.4049/jimmunol.1501175	3	603
rebouissou s, 2020, j hepatol, v72, p215, doi 10.1016/j.jhep.2019.08.017	3	189
regev a, 2017, elife, v6, doi 10.7554/elife.27041	3	389
reig m, 2022, j hepatol, v76, p681, doi 10.1016/j.jhep.2021.11.018	3	248
reinfeld bi, 2021, nature, v593, p282, doi 10.1038/s41586-021-03442-1	3	155
ren xw, 2021, annu rev immunol, v39, p583, doi 10.1146/annurev-immunol-110519-071134	3	184
rhim ad, 2012, cell, v148, p349, doi 10.1016/j.cell.2011.11.025	3	144
rikhi rr, 2016, front pediatr, v4, doi 10.3389/fped.2016.00022	3	237
rizvi s, 2018, nat rev clin oncol, v15, p95, doi 10.1038/nrclinonc.2017.157	3	214
rizvi sumera, 2018, oncotarget, v9, p5892, doi 10.18632/oncotarget.23638	3	244
robinson mw, 2016, cell mol immunol, v13, p267, doi 10.1038/cmi.2016.3	3	235
roessler s, 2012, gastroenterology, v142, p957, doi 10.1053/j.gastro.2011.12.039	3	146
rohlenova k, 2020, cell metab, v31, p862, doi 10.1016/j.cmet.2020.03.009	3	443
rolny c, 2011, cancer cell, v19, p31, doi 10.1016/j.ccr.2010.11.009	3	241
rosenberg ab, 2018, science, v360, p176, doi 10.1126/science.aam8999	3	244
rosenthal sb, 2021, hepatology, v74, p667, doi 10.1002/hep.31743	3	348
roszer t, 2015, mediat inflamm, v2015, doi 10.1155/2015/816460	3	232
rozenblatt-rosen o, 2017, nature, v550, p451, doi 10.1038/550451a	3	248
ruffo e, 2019, semin immunol, v42, doi 10.1016/j.smim.2019.101305	3	253
ruiz al, 2014, nat commun, v5, doi 10.1038/ncomms6150	3	253
rumgay h, 2022, j hepatol, v77, p1598, doi 10.1016/j.jhep.2022.08.021	3	252
sandberg r, 2014, nat methods, v11, p22, doi 10.1038/nmeth.2764	3	264
sangro b, 2020, j hepatol, v73, p1460, doi 10.1016/j.jhep.2020.07.026	3	221
savas p, 2018, nat med, v24, p986, doi 10.1038/s41591-018-0078-7	3	137
schneider ca, 2012, nat methods, v9, p671, doi 10.1038/nmeth.2089	3	143
seehawer m, 2018, nature, v562, p69, doi 10.1038/s41586-018-0519-y	3	163
seidman js, 2020, immunity, v52, p1057, doi 10.1016/j.immuni.2020.04.001	3	761
sekiguchi m, 2020, npj precis oncol, v4, doi 10.1038/s41698-020-0125-y	3	262
seo yd, 2019, clin cancer res, v25, p3934, doi 10.1158/1078-0432.ccr-19-0081	3	158
shalek ak, 2013, nature, v498, p236, doi 10.1038/nature12172	3	136
sharma p, 2015, cell, v161, p205, doi 10.1016/j.cell.2015.03.030	3	301
sharma p, 2017, cell, v168, p707, doi 10.1016/j.cell.2017.01.017	3	129
shen w., 2022, imeta, v1, pe36, doi [10.1002/imt2.36, doi 10.1002/imt2.36]	3	139
shi jy, 2016, oncotarget, v7, p2867, doi 10.18632/oncotarget.6558	3	147
shigeta k, 2020, hepatology, v71, p1247, doi 10.1002/hep.30889	3	276
siddiqui i, 2019, immunity, v50, p195, doi 10.1016/j.immuni.2018.12.021	3	237
sierro f, 2017, immunity, v47, p374, doi 10.1016/j.immuni.2017.07.018	3	291
simoni y, 2018, nature, v557, p575, doi 10.1038/s41586-018-0130-2	3	162
smyth mj, 2016, nat rev clin oncol, v13, p143, doi 10.1038/nrclinonc.2015.209	3	121
spranger s, 2015, nature, v523, p231, doi 10.1038/nature14404	3	184
spranger s, 2017, cancer cell, v31, p711, doi 10.1016/j.ccell.2017.04.003	3	240
steele ng, 2020, nat cancer, v1, p1097, doi 10.1038/s43018-020-00121-4	3	121
stegle o, 2015, nat rev genet, v16, p133, doi 10.1038/nrg3833	3	214
stessels f, 2004, brit j cancer, v90, p1429, doi 10.1038/sj.bjc.6601727	3	357
su h, 2022, nature, v610, p366, doi 10.1038/s41586-022-05169-z	3	398
sukowati chc, 2015, bmc cancer, v15, doi 10.1186/s12885-015-1196-y	3	306
sun hy, 2019, hepatology, v70, p168, doi 10.1002/hep.30347	3	178
sun yf, 2013, hepatology, v57, p1458, doi 10.1002/hep.26151	3	138
sutti s, 2020, nat rev gastro hepat, v17, p81, doi 10.1038/s41575-019-0210-2	3	602
suvà ml, 2019, mol cell, v75, p7, doi 10.1016/j.molcel.2019.05.003	3	176
suzuki r, 2006, bioinformatics, v22, p1540, doi 10.1093/bioinformatics/btl117	3	393
szczerba bm, 2019, nature, v566, p553, doi 10.1038/s41586-019-0915-y	3	137
tacke f, 2012, expert rev gastroent, v6, p67, doi [10.1586/egh.11.92 10.1586/egh.11.92]	3	237
takahashi k, 2006, cell, v126, p663, doi 10.1016/j.cell.2006.07.024	3	202
tan ib, 2015, genome biol, v16, doi 10.1186/s13059-015-0589-1	3	188
tao jy, 2014, gastroenterology, v147, p690, doi 10.1053/j.gastro.2014.05.004	3	273
tauriello dvf, 2018, nature, v554, p538, doi 10.1038/nature25492	3	187
tavazoie mf, 2018, cell, v172, p825, doi 10.1016/j.cell.2017.12.026	3	180
terkelsen mk, 2020, hepatology, v72, p2119, doi 10.1002/hep.31215	3	341
therneau terry m., 2000, stat biol health, doi 10.1007/978-1-4757-3294-8_3	3	190
thommen ds, 2018, cancer cell, v33, p547, doi 10.1016/j.ccell.2018.03.012	3	248
topalian sl, 2012, new engl j med, v366, p2443, doi 10.1056/nejmoa1200690	3	249
topalian sl, 2016, nat rev cancer, v16, p275, doi 10.1038/nrc.2016.36	3	221
tosello-trampont ac, 2016, hepatology, v63, p799, doi 10.1002/hep.28389	3	611
tran s, 2020, immunity, v53, p627, doi 10.1016/j.immuni.2020.06.003	3	611
tummala ks, 2017, cell rep, v19, p584, doi 10.1016/j.celrep.2017.03.059	3	142
uchi r, 2016, plos genet, v12, doi 10.1371/journal.pgen.1005778	3	243
van de veire s, 2010, cell, v141, p178, doi 10.1016/j.cell.2010.02.039	3	322
vanlandewijck m, 2018, nature, v554, p475, doi 10.1038/nature25739	3	443
vasudev ns, 2014, angiogenesis, v17, p471, doi 10.1007/s10456-014-9420-y	3	458
veglia f, 2018, nat immunol, v19, p108, doi 10.1038/s41590-017-0022-x	3	209
vickovic s, 2019, nat methods, v16, p987, doi 10.1038/s41592-019-0548-y	3	327
villanueva a, 2014, nat rev clin oncol, v11, p73, doi [10.1038/nrclinonc.2013.227 10.1038/nrclinonc.2013.243]	3	283
vitak sa, 2017, nat methods, v14, p302, doi [10.1038/nmeth.4154 10.1038/nmeth.4154]	3	375
wallin jj, 2016, nat commun, v7, doi 10.1038/ncomms12624	3	349
wan ss, 2015, hepatology, v62, p1304, doi 10.1002/hep.27867	3	223
wang d, 2020, cancer lett, v474, p36, doi 10.1016/j.canlet.2020.01.005	3	170
wang hy, 2021, transl oncol, v14, doi 10.1016/j.tranon.2020.100981	3	282
wang s., 2019, j. open source softw, v4, p1627, doi [10.21105/joss.01627 10.21105/joss.01627]	3	201
wang tt, 2017, gut, v66, p1900, doi 10.1136/gutjnl-2016-313075	3	361
wang x, 2020, cell res, v30, p1109, doi 10.1038/s41422-020-0378-6	3	183
wang xl, 2021, genom proteom bioinf, v19, p253, doi 10.1016/j.gpb.2020.02.005	3	277
wang y, 2014, nature, v512, p155, doi 10.1038/nature13600	3	167
wang zy, 2021, sci rep-uk, v11, doi 10.1038/s41598-021-98806-y	3	353
wherry ej, 2011, nat immunol, v12, p492, doi 10.1038/ni.2035	3	164
wickham wickham h. h., use r, doi 10.1007/978-0-387-98141-3_1	3	197
wilkinson al, 2020, front physiol, v11, doi 10.3389/fphys.2020.00990	3	344
williams cg, 2022, genome med, v14, doi 10.1186/s13073-022-01075-1	3	434
wolock sl, 2019, cell syst, v8, p281, doi 10.1016/j.cels.2018.11.005	3	211
woo sr, 2012, cancer res, v72, p917, doi 10.1158/0008-5472.can-11-1620	3	251
wu c, 2020, j clin invest, v130, p4679, doi 10.1172/jci135048	3	306
wu k, 2009, cancer res, v69, p8067, doi 10.1158/0008-5472.can-09-0901	3	434
xiao zt, 2019, nat commun, v10, doi 10.1038/s41467-019-11738-0	3	218
yachida s, 2010, nature, v467, p1114, doi 10.1038/nature09515	3	216
yamada d, 2015, hepatology, v61, p1627, doi 10.1002/hep.27687	3	206
yamauchi t, 2021, nat commun, v12, doi 10.1038/s41467-021-21619-0	3	158
yang b, 2020, cell discov, v6, doi 10.1038/s41421-020-00218-1	3	278
yang c, 2020, mol oncol, v14, p896, doi 10.1002/1878-0261.12639	3	184
yang l, 2004, cancer cell, v6, p409, doi 10.1016/j.ccr.2004.08.031	3	317
yang m, 2021, am j cancer res, v11, p1845	3	327
yates lr, 2012, nat rev genet, v13, p795, doi 10.1038/nrg3317	3	232
yates lr, 2015, nat med, v21, p751, doi 10.1038/nm.3886	3	233
yau t, 2020, jama oncol, v6, doi 10.1001/jamaoncol.2020.4564	3	202
zhai ww, 2017, nat commun, v8, doi 10.1038/ncomms14565	3	164
zhan t, 2017, oncogene, v36, p1461, doi 10.1038/onc.2016.304	3	245
zhang j, 2017, embo j, v36, p1302, doi 10.15252/embj.201696151	3	185
zhang jy, 2018, hepatology, v67, p1872, doi 10.1002/hep.29681	3	366
zhang jy, 2020, nat immunol, v21, p1107, doi 10.1038/s41590-020-0762-x	3	132
zhang q, 2018, world j gastroentero, v24, p3500, doi 10.3748/wjg.v24.i31.3500	3	349
zhang xn, 2019, mol cell, v73, p130, doi 10.1016/j.molcel.2018.10.020	3	348
zhang xy, 2021, front oncol, v11, doi 10.3389/fonc.2021.587554	3	155
zhang yb, 2020, cancer lett, v470, p84, doi 10.1016/j.canlet.2019.10.016	3	188
zhao lh, 2016, nat commun, v7, doi 10.1038/ncomms12992	3	278
zheng gx, 2017, nature, v0008	3	263
zheng yx, 2020, nat commun, v11, doi 10.1038/s41467-020-20019-0	3	240
zhou jw, 2020, front oncol, v10, doi 10.3389/fonc.2020.00188	3	379
zhou sl, 2019, hepatology, v70, p1214, doi 10.1002/hep.30630	3	397
zhou y, 2018, j exp clin canc res, v37, doi 10.1186/s13046-018-0965-2	3	388
zhu ax, 2019, lancet oncol, v20, p282, doi 10.1016/s1470-2045(18)30937-9	3	326
zhu ax, 2022, nat med, v28, p1599, doi 10.1038/s41591-022-01868-2	3	132
zhu y, 2019, gut, v68, p1653, doi 10.1136/gutjnl-2019-318419	3	340
[anonymous], 2021, nat rev dis primers, v7, p7, doi 10.1038/s41572-021-00245-6	2	324
[anonymous], biorxiv	2	88
[anonymous], nat med	2	202
abou-shady m, 1999, am j surg, v177, p209, doi 10.1016/s0002-9610(99)00012-4	2	163
achim k, 2015, nat biotechnol, v33, p503, doi 10.1038/nbt.3209	2	307
adam m, 2017, development, v144, p3625, doi 10.1242/dev.151142	2	182
affo s, 2021, cancer cell, v39, p883, doi 10.1016/j.ccell.2021.05.010	2	193
afshar-kharghan v, 2017, j clin invest, v127, p780, doi 10.1172/jci90962	2	106
aguet f, 2017, nature, v550, p204, doi 10.1038/nature24277	2	164
aird wc, 2007, circ res, v100, p174, doi 10.1161/01.res.0000255690.03436.ae	2	289
al-hajj m, 2003, p natl acad sci usa, v100, p3983, doi 10.1073/pnas.0530291100	2	209
aliya s, 2022, int j mol sci, v23, doi 10.3390/ijms23031402	2	174
alizadeh aa, 2015, nat med, v21, p846, doi 10.1038/nm.3915	2	178
allard wj, 2004, clin cancer res, v10, p6897, doi 10.1158/1078-0432.ccr-04-0378	2	80
allemani c, 2018, lancet, v391, p1023, doi 10.1016/s0140-6736(17)33326-3	2	99
alvisi g, 2022, j hepatol, v77, p1359, doi 10.1016/j.jhep.2022.05.043	2	285
anders s, 2012, genome res, v22, p2008, doi 10.1101/gr.133744.111	2	110
andor n, 2016, nat med, v22, p105, doi 10.1038/nm.3984	2	98
andree kc, 2016, mol oncol, v10, p395, doi 10.1016/j.molonc.2015.12.002	2	207
andrews lp, 2017, immunol rev, v276, p80, doi 10.1111/imr.12519	2	94
andré p, 2018, cell, v175, p1731, doi 10.1016/j.cell.2018.10.014	2	207
andré t, 2020, new engl j med, v383, p2207, doi 10.1056/nejmoa2017699	2	131
angelova m, 2018, cell, v175, p751, doi 10.1016/j.cell.2018.09.018	2	220
annunziato s, 2019, nat commun, v10, doi 10.1038/s41467-019-08301-2	2	122
arai y, 2014, hepatology, v59, p1427, doi 10.1002/hep.26890	2	352
aran d, 2015, nat commun, v6, doi 10.1038/ncomms9971	2	85
armulik a, 2005, circ res, v97, p512, doi 10.1161/01.res.0000182903.16652.d7	2	238
arnandis t, 2018, dev cell, v47, p409, doi 10.1016/j.devcel.2018.10.026	2	101
aron-wisnewsky j, 2020, nat rev gastro hepat, v17, p279, doi 10.1038/s41575-020-0269-9	2	546
asahina y, 2013, hepatology, v58, p1253, doi 10.1002/hep.26442	2	239
atanasov g, 2019, world j surg oncol, v17, doi 10.1186/s12957-019-1635-3	2	217
auf g, 2010, p natl acad sci usa, v107, p15553, doi 10.1073/pnas.0914072107	2	317
ayers m, 2017, j clin invest, v127, p2930, doi 10.1172/jci91190	2	92
azzu v, 2020, gastroenterology, v158, p1899, doi 10.1053/j.gastro.2019.12.054	2	546
baca sc, 2013, cell, v153, p666, doi 10.1016/j.cell.2013.03.021	2	117
bailey p, 2016, nature, v531, p47, doi 10.1038/nature16965	2	79
baker dj, 2004, nat genet, v36, p744, doi 10.1038/ng1382	2	93
baker dj, 2011, nature, v479, p232, doi 10.1038/nature10600	2	160
bao j, 2018, cell death dis, v9, doi 10.1038/s41419-018-1020-0	2	106
barber dl, 2006, nature, v439, p682, doi 10.1038/nature04444	2	108
barker n, 2007, nature, v449, p1003, doi 10.1038/nature06196	2	93
barrow f, 2021, hepatology, v74, p704, doi [10.1002/hep.31755 10.1002/hep.31755/suppinfo]	2	355
bartneck m, 2019, cell mol gastroenter, v7, p371, doi 10.1016/j.jcmgh.2018.10.007	2	261
bartsch lm, 2020, cells-basel, v9, doi 10.3390/cells9112457	2	104
baslan t, 2012, nat protoc, v7, p1024, doi 10.1038/nprot.2012.039	2	84
baslan t, 2015, genome res, v25, p714, doi 10.1101/gr.188060.114	2	102
beattie l, 2016, j hepatol, v65, p758, doi 10.1016/j.jhep.2016.05.037	2	301
beatty gl, 2011, science, v331, p1612, doi 10.1126/science.1198443	2	116
beck b, 2013, nat rev cancer, v13, p727, doi 10.1038/nrc3597	2	164
becker wr, 2022, nat genet, v54, p985, doi 10.1038/s41588-022-01088-x	2	128
bedard pl, 2013, nature, v501, p355, doi 10.1038/nature12627	2	118
bedossa p, 1994, hepatology, v20, p15	2	148
begicevic rr, 2017, int j mol sci, v18, doi 10.3390/ijms18112362	2	81
bell d, 2011, nature, v474, p609, doi 10.1038/nature10166	2	84
ben-moshe s, 2019, nat rev gastro hepat, v16, p395, doi 10.1038/s41575-019-0134-x	2	144
bendelac a, 2007, annu rev immunol, v25, p297, doi 10.1146/annurev.immunol.25.022106.141711	2	295
bergers g, 2005, neuro-oncology, v7, p452, doi 10.1215/s1152851705000232	2	295
berglund e, 2018, nat commun, v9, doi 10.1038/s41467-018-04724-5	2	197
bermúdez-guzmán l, 2021, sci rep-uk, v11, doi 10.1038/s41598-021-02773-3	2	105
bernsen h, 2005, j neurosurg, v103, p702, doi 10.3171/jns.2005.103.4.0702	2	317
bertuccio p, 2017, j hepatol, v67, p302, doi 10.1016/j.jhep.2017.03.011	2	86
bertuccio p, 2019, j hepatol, v71, p104, doi 10.1016/j.jhep.2019.03.013	2	225
bhairavabhotla r, 2016, hum immunol, v77, p201, doi 10.1016/j.humimm.2015.12.004	2	117
bian zl, 2020, nature, v582, p571, doi 10.1038/s41586-020-2316-7	2	107
biller lh, 2021, jama-j am med assoc, v325, p669, doi 10.1001/jama.2021.0106	2	128
bissig-choisat b, 2016, j hepatol, v65, p325, doi 10.1016/j.jhep.2016.04.009	2	193
bisso a, 2020, hepatology, v72, p1430, doi 10.1002/hep.31120	2	87
bjorklund g, 2020, curr med chem, v27, p1647, doi 10.2174/0929867325666180716104159	2	183
björklund ak, 2016, nat immunol, v17, p451, doi 10.1038/ni.3368	2	112
blackburn sd, 2008, p natl acad sci usa, v105, p15016, doi 10.1073/pnas.0801497105	2	229
blank cu, 2019, nat rev immunol, v19, p665, doi 10.1038/s41577-019-0221-9	2	92
bleriot c, 2015, immunity, v42, p145, doi 10.1016/j.immuni.2014.12.020	2	411
blokzijl f, 2018, genome med, v10, doi 10.1186/s13073-018-0539-0	2	99
blondel vd, 2008, j stat mech-theory e, doi 10.1088/1742-5468/2008/10/p10008	2	119
blouin a, 1977, j cell biol, v72, p441, doi 10.1083/jcb.72.2.441	2	169
blériot c, 2021, immunity, v54, p2101, doi 10.1016/j.immuni.2021.08.006	2	362
bocci f, 2019, p natl acad sci usa, v116, p148, doi 10.1073/pnas.1815345116	2	177
bonavita e, 2015, cell, v160, p700, doi 10.1016/j.cell.2015.01.004	2	114
bonnardel j, 2019, immunity, v51, p638, doi 10.1016/j.immuni.2019.08.017	2	396
borad mj, 2014, plos genet, v10, doi 10.1371/journal.pgen.1004135	2	352
borah na, 2021, molecules, v26, doi 10.3390/molecules26071981	2	126
borger dr, 2012, oncologist, v17, p72, doi 10.1634/theoncologist.2011-0386	2	382
bost p, 2020, cell, v181, p1475, doi 10.1016/j.cell.2020.05.006	2	93
brabletz t, 2018, nat rev cancer, v18, p128, doi 10.1038/nrc.2017.118	2	113
brahmer j, 2015, new engl j med, v373, p123, doi 10.1056/nejmoa1504627	2	103
brancale j, 2021, j hepatol, v75, p219, doi 10.1016/j.jhep.2021.03.005	2	173
brassart-pasco s, 2020, front oncol, v10, doi 10.3389/fonc.2020.00397	2	122
bray nl, 2016, nat biotechnol, v34, p888, doi 10.1038/nbt0816-888d	2	149
breuer da, 2020, am j physiol-gastr l, v318, pg211, doi 10.1152/ajpgi.00040.2019	2	353
bridgeman vl, 2017, j pathol, v241, p362, doi 10.1002/path.4845	2	317
brindley pj, 2021, nat rev dis primers, v7, doi 10.1038/s41572-021-00300-2	2	125
bruni d, 2020, nat rev cancer, v20, p662, doi 10.1038/s41568-020-0285-7	2	121
brunt e, 2018, hepatology, v68, p113, doi 10.1002/hep.29789	2	91
bruzzì s, 2018, free radical bio med, v124, p249, doi 10.1016/j.freeradbiomed.2018.06.015	2	546
buchtler s, 2018, j am soc nephrol, v29, p1859, doi 10.1681/asn.2018020138	2	256
buechler mb, 2021, nature, v593, p575, doi 10.1038/s41586-021-03549-5	2	311
buettner f, 2015, nat biotechnol, v33, p155, doi 10.1038/nbt.3102	2	141
buonaguro l, 2019, ann hepatol, v18, p291, doi 10.1016/j.aohep.2019.04.003	2	215
burgess dj, 2019, nat rev genet, v20, p317, doi 10.1038/s41576-019-0129-z	2	227
burugu s, 2018, semin cancer biol, v52, p39, doi 10.1016/j.semcancer.2017.10.001	2	65
byrne cd, 2015, j hepatol, v62, ps47, doi 10.1016/j.jhep.2014.12.012	2	546
böttcher jp, 2015, nat commun, v6, doi 10.1038/ncomms9306	2	117
cabello-aguilar s, 2020, nucleic acids res, v48, doi 10.1093/nar/gkaa183	2	84
cabeza-cabrerizo m, 2021, annu rev immunol, v39, p131, doi 10.1146/annurev-immunol-061020-053707	2	353
cadamuro m, 2013, hepatology, v58, p1042, doi 10.1002/hep.26384	2	225
cai zx, 2021, mol cancer, v20, doi 10.1186/s12943-021-01467-8	2	89
calon a, 2012, cancer cell, v22, p571, doi 10.1016/j.ccr.2012.08.013	2	109
campbell jd, 2016, nat genet, v48, p607, doi 10.1038/ng.3564	2	99
cancer genome atlas research network, 2017, cell, v169, p23, doi 10.1016/j.ccell.2017.07.007	2	123
cano-gamez e, 2020, nat commun, v11, doi 10.1038/s41467-020-15543-y	2	117
cao jx, 2019, theranostics, v9, p811, doi 10.7150/thno.29271	2	158
cao jy, 2018, science, v361, p1380, doi 10.1126/science.aau0730	2	351
cardinale v, 2011, hepatology, v54, p2159, doi 10.1002/hep.24590	2	75
carmeliet p, 2011, nat rev drug discov, v10, p417, doi 10.1038/nrd3455	2	252
carpino g, 2020, hepatology, v72, p470, doi 10.1002/hep.31056	2	195
carter l, 2017, nat med, v23, p114, doi 10.1038/nm.4239	2	82
caspani em, 2014, plos one, v9, doi 10.1371/journal.pone.0101402	2	317
catenacci dvt, 2015, j clin oncol, v33, p4284, doi 10.1200/jco.2015.62.8719	2	115
cavnar mj, 2017, ann surg oncol, v24, p1835, doi 10.1245/s10434-017-5812-8	2	119
chaffer cl, 2011, science, v331, p1559, doi 10.1126/science.1203543	2	90
chalabi m, 2020, nat med, v26, p566, doi 10.1038/s41591-020-0805-8	2	115
chan cyk, 2023, hepatology, v77, p729, doi 10.1002/hep.32461	2	101
chan-on w, 2013, nat genet, v45, p1474, doi 10.1038/ng.2806	2	352
chan-seng-yue m, 2020, nat genet, v52, p231, doi 10.1038/s41588-019-0566-9	2	114
chang al, 2016, cancer res, v76, p5671, doi 10.1158/0008-5472.can-16-0144	2	113
chang ch, 2013, cell, v153, p1239, doi 10.1016/j.cell.2013.05.016	2	106
chang y, 2020, int j mol sci, v21, doi 10.3390/ijms21218165	2	68
chaudhary b, 2016, vaccines-basel, v4, doi 10.3390/vaccines4030028	2	100
chaudhary k, 2019, clin cancer res, v25, p463, doi 10.1158/1078-0432.ccr-18-0088	2	178
chaudhary kumardeep, 2018, clin cancer res, v24, p1248, doi 10.1158/1078-0432.ccr-17-0853	2	175
chauvin jm, 2020, j immunother cancer, v8, doi 10.1136/jitc-2020-000957	2	118
che lh, 2021, cell discov, v7, doi 10.1038/s41421-021-00312-y	2	98
chen a, 2022, cell, v185, p1777, doi 10.1016/j.cell.2022.04.003	2	363
chen c, 2018, j hematol oncol, v11, doi 10.1186/s13045-018-0605-5	2	121
chen cl, 2021, cancers, v13, doi 10.3390/cancers13143541	2	190
chen cy, 2017, science, v356, p189, doi 10.1126/science.aak9787	2	173
chen dp, 2018, autophagy, v14, p1335, doi 10.1080/15548627.2018.1474994	2	195
chen dp, 2019, j hepatol, v71, p333, doi 10.1016/j.jhep.2019.04.007	2	195
chen ds, 2013, immunity, v39, p1, doi 10.1016/j.immuni.2013.07.012	2	183
chen j, 2012, nature, v488, p522, doi 10.1038/nature11287	2	99
chen j, 2019, biochem bioph res co, v518, p691, doi 10.1016/j.bbrc.2019.08.111	2	546
chen l, 2015, j hepatol, v62, p156, doi 10.1016/j.jhep.2014.07.035	2	124
chen l, 2020, cancer biol med, v17, p142, doi 10.20892/j.issn.2095-3941.2019.0369	2	110
chen sf, 2018, bioinformatics, v34, p884, doi 10.1093/bioinformatics/bty560	2	100
chen sl, 2023, gut, v72, p1196, doi 10.1136/gutjnl-2022-328428	2	191
chen ws, 2021, cell rep, v37, doi 10.1016/j.celrep.2021.109974	2	151
chen y, 2022, cancer cell, v40, p818, doi 10.1016/j.ccell.2022.06.011	2	116
chen yc, 2014, hepatology, v59, p1435, doi 10.1002/hep.26790	2	205
chen yc, 2015, hepatology, v61, p1591, doi 10.1002/hep.27665	2	201
chen yn, 2020, eur j pharmacol, v877, doi 10.1016/j.ejphar.2020.173090	2	159
chen yy, 2020, front immunol, v11, doi 10.3389/fimmu.2020.01500	2	348
chen zq, 2020, am j cancer res, v10, p2993	2	47
chen zz, 2018, j biol chem, v293, p7982, doi 10.1074/jbc.ra117.001321	2	112
cheng al, 2009, lancet oncol, v10, p25, doi 10.1016/s1470-2045(08)70285-7	2	238
cheng jt, 2016, oncogenesis, v5, doi 10.1038/oncsis.2016.7	2	203
cheng k, 2022, cancer commun, v42, p1112, doi 10.1002/cac2.12345	2	86
cheng y, 2021, immunity, v54, p1825, doi 10.1016/j.immuni.2021.06.013	2	104
chew v, 2019, gut, v68, p335, doi 10.1136/gutjnl-2017-315485	2	284
chiavarina b, 2017, curr med chem, v24, p2846, doi 10.2174/0929867324666170428104311	2	84
chiavarina b, 2022, oncogene, v41, p1410, doi 10.1038/s41388-021-02171-z	2	405
chidambaranathan-reghupaty s, 2021, adv cancer res, v149, p1, doi 10.1016/bs.acr.2020.10.001	2	77
cho cs, 2021, cell, v184, p3559, doi 10.1016/j.cell.2021.05.010	2	267
chow a, 2021, cancer cell, v39, p973, doi 10.1016/j.ccell.2021.05.006	2	131
chow a, 2022, nat rev clin oncol, v19, p775, doi 10.1038/s41571-022-00689-z	2	126
chu kf, 2014, nat rev cancer, v14, p199, doi 10.1038/nrc3672	2	92
chung bk, 2022, hepatol commun, v6, p2538, doi 10.1002/hep4.2001	2	323
ciriello g, 2013, nat genet, v45, p1127, doi 10.1038/ng.2762	2	141
ciriello g, 2015, cell, v163, p506, doi 10.1016/j.cell.2015.09.033	2	158
clapper jr, 2013, am j physiol-gastr l, v305, pg483, doi 10.1152/ajpgi.00079.2013	2	127
cleary sp, 2013, hepatology, v58, p1693, doi 10.1002/hep.26540	2	100
clevers h, 2011, nat med, v17, p313, doi 10.1038/nm.2304	2	100
cohen sj, 2008, j clin oncol, v26, p3213, doi 10.1200/jco.2007.15.8923	2	73
collisson ea, 2019, nat rev gastro hepat, v16, p207, doi 10.1038/s41575-019-0109-y	2	102
colpaert cg, 2003, histopathology, v42, p530, doi 10.1046/j.1365-2559.2003.01629.x	2	317
condamine t, 2016, sci immunol, v1, doi 10.1126/sciimmunol.aaf8943	2	189
conesa a, 2016, genome biol, v17, doi 10.1186/s13059-016-0881-8	2	70
conroy t, 2011, new engl j med, v364, p1817, doi 10.1056/nejmoa1011923	2	80
coombes jd, 2015, gut, v64, p1120, doi 10.1136/gutjnl-2013-306484	2	116
correia al, 2021, nature, v594, p566, doi 10.1038/s41586-021-03614-z	2	286
cortese n, 2019, cancers, v11, doi 10.3390/cancers11050633	2	144
costa-silva b, 2015, nat cell biol, v17, p816, doi 10.1038/ncb3169	2	268
cotter tg, 2020, gastroenterology, v158, p1851, doi 10.1053/j.gastro.2020.01.052	2	269
cox tr, 2021, nat rev cancer, v21, p217, doi 10.1038/s41568-020-00329-7	2	140
cristofanilli m, 2004, new engl j med, v351, p781, doi 10.1056/nejmoa040766	2	73
croft m, 2009, immunol rev, v229, p173, doi 10.1111/j.1600-065x.2009.00766.x	2	546
cui yl, 2019, cell rep, v26, p1934, doi 10.1016/j.celrep.2019.01.079	2	256
cusanovich da, 2015, science, v348, p910, doi 10.1126/science.aab1601	2	292
czochra p, 2006, j hepatol, v45, p419, doi 10.1016/j.jhep.2006.04.010	2	108
daemen s, 2021, cell rep, v34, doi 10.1016/j.celrep.2020.108626	2	353
dai sy, 2021, j immunother cancer, v9, doi 10.1136/jitc-2020-001823	2	111
dai wj, 2019, cell commun signal, v17, doi 10.1186/s12964-019-0423-6	2	76
daley d, 2017, nat med, v23, p556, doi 10.1038/nm.4314	2	84
darmanis s, 2017, cell rep, v21, p1399, doi 10.1016/j.celrep.2017.10.030	2	154
darvin p, 2018, exp mol med, v50, doi 10.1038/s12276-018-0191-1	2	110
das m, 2017, immunol rev, v276, p97, doi 10.1111/imr.12520	2	165
david ba, 2016, gastroenterology, v151, p1176, doi 10.1053/j.gastro.2016.08.024	2	411
davoli t, 2013, cell, v155, p948, doi 10.1016/j.cell.2013.10.011	2	93
davoli t, 2017, science, v355, doi 10.1126/science.aaf8399	2	98
day cp, 1998, gastroenterology, v114, p842, doi 10.1016/s0016-5085(98)70599-2	2	546
de bock k, 2013, cell, v154, p651, doi 10.1016/j.cell.2013.06.037	2	289
de boeck a, 2013, gut, v62, p550, doi 10.1136/gutjnl-2011-301393	2	88
de bruin ec, 2014, science, v346, p251, doi 10.1126/science.1253462	2	145
de groot jf, 2010, neuro-oncology, v12, p233, doi 10.1093/neuonc/nop027	2	317
de martel c, 2015, hepatology, v62, p1190, doi 10.1002/hep.27969	2	194
de monte l, 2011, j exp med, v208, p469, doi 10.1084/jem.20101876	2	116
de oliveira s, 2019, j hepatol, v70, p710, doi 10.1016/j.jhep.2018.11.034	2	144
de simone m, 2016, immunity, v45, p1135, doi 10.1016/j.immuni.2016.10.021	2	98
de tomaso d, 2019, nat commun, v10, doi 10.1038/s41467-019-12235-0	2	163
deberardinis rj, 2007, p natl acad sci usa, v104, p19345, doi 10.1073/pnas.0709747104	2	146
deberardinis rj, 2008, cell metab, v7, p11, doi 10.1016/j.cmet.2007.10.002	2	126
deczkowska a, 2021, nat med, v27, p1043, doi 10.1038/s41591-021-01344-3	2	344
degterev a, 2005, nat chem biol, v1, p112, doi 10.1038/nchembio711	2	94
dekker e, 2019, lancet, v394, p1467, doi 10.1016/s0140-6736(19)32319-0	2	141
delaughter dm, 2016, dev cell, v39, p480, doi 10.1016/j.devcel.2016.10.001	2	140
den brok mhmgm, 2004, cancer res, v64, p4024, doi 10.1158/0008-5472.can-03-3949	2	194
denardo dg, 2019, nat rev immunol, v19, p369, doi 10.1038/s41577-019-0127-6	2	160
deng ql, 2014, science, v343, p193, doi 10.1126/science.1245316	2	109
deng x, 2018, cell stem cell, v23, p114, doi 10.1016/j.stem.2018.05.022	2	110
denève e, 2013, clin chem, v59, p1384, doi 10.1373/clinchem.2013.202846	2	132
depristo ma, 2011, nat genet, v43, p491, doi 10.1038/ng.806	2	96
der e, 2017, jci insight, v2, doi 10.1172/jci.insight.93009	2	280
desbois m, 2020, nat commun, v11, doi 10.1038/s41467-020-19408-2	2	99
devalaraja s, 2020, cell, v180, p1098, doi 10.1016/j.cell.2020.02.042	2	129
devisscher l, 2017, cell immunol, v322, p74, doi 10.1016/j.cellimm.2017.10.006	2	218
dhanasekaran r, 2019, gastroenterology, v156, p492, doi 10.1053/j.gastro.2018.11.001	2	111
dhar d, 2018, cancer cell, v33, p1061, doi 10.1016/j.ccell.2018.05.003	2	145
di tomaso e, 2011, cancer res, v71, p19, doi 10.1158/0008-5472.can-10-2602	2	317
diamanti k, 2021, hepatol res, v51, p233, doi 10.1111/hepr.13585	2	271
diedrich t, 2020, plos one, v15, doi 10.1371/journal.pone.0230307	2	546
diggs lp, 2019, nat rev gastro hepat, v16, p393, doi 10.1038/s41575-019-0160-8	2	406
diggs lp, 2021, j hepatol, v74, p1145, doi 10.1016/j.jhep.2020.11.037	2	112
ding d, 2012, plos genet, v8, doi 10.1371/journal.pgen.1003065	2	225
ding j, 2020, nat biotechnol, v38, p737, doi 10.1038/s41587-020-0465-8	2	225
dinh hq, 2021, nat commun, v12, doi 10.1038/s41467-021-27599-5	2	80
dixon lj, 2013, compr physiol, v3, p785, doi 10.1002/cphy.c120026	2	369
dong hd, 2002, nat med, v8, p793, doi 10.1038/nm730	2	124
dong lq, 2018, j hepatol, v69, p89, doi 10.1016/j.jhep.2018.02.029	2	146
dong x, 2017, nat methods, v14, p491, doi [10.1038/nmeth.4227 10.1038/nmeth.4227]	2	125
donne r, 2020, nat rev gastro hepat, v17, p391, doi 10.1038/s41575-020-0284-x	2	117
donne r, 2023, hepatology, v77, p1773, doi 10.1002/hep.32740	2	273
donnem t, 2018, nat rev cancer, v18, p323, doi 10.1038/nrc.2018.14	2	317
donovan p, 2019, nat commun, v10, doi 10.1038/s41467-018-07961-w	2	195
drost j, 2018, nat rev cancer, v18, p407, doi 10.1038/s41568-018-0007-6	2	134
du dy, 2022, acta pharm sin b, v12, p558, doi 10.1016/j.apsb.2021.09.019	2	108
duhen t, 2018, nat commun, v9, doi 10.1038/s41467-018-05072-0	2	102
duluc d, 2007, blood, v110, p4319, doi 10.1182/blood-2007-02-072587	2	180
duncan aw, 2010, nature, v467, p707, doi 10.1038/nature09414	2	61
dunham i, 2012, nature, v489, p57, doi 10.1038/nature11247	2	147
dupont s, 2011, nature, v474, p179, doi 10.1038/nature10137	2	391
dura b, 2019, nucleic acids res, v47, doi 10.1093/nar/gky1173	2	91
duran a, 2016, cancer cell, v30, p595, doi 10.1016/j.ccell.2016.09.004	2	123
dutta ak, 2022, nat rev clin oncol, v19, p223, doi 10.1038/s41571-021-00593-y	2	178
dwyer bj, 2021, j hepatol, v74, p860, doi 10.1016/j.jhep.2020.11.018	2	206
döme b, 2007, am j pathol, v170, p1, doi 10.2353/ajpath.2007.060302	2	317
ebos jml, 2009, cancer cell, v15, p232, doi 10.1016/j.ccr.2009.01.021	2	317
edgar r, 2002, nucleic acids res, v30, p207, doi 10.1093/nar/30.1.207	2	128
ekstedt m, 2015, hepatology, v61, p1547, doi 10.1002/hep.27368	2	525
elosua-bayes m, 2021, nucleic acids res, v49, doi 10.1093/nar/gkab043	2	105
endlich b, 2000, radiat res, v153, p36, doi 10.1667/0033-7587(2000)153[0036:cvtlms]2.0.co;2	2	84
engblom c, 2016, nat rev cancer, v16, p447, doi 10.1038/nrc.2016.54	2	107
enge m, 2017, cell, v171, p321, doi 10.1016/j.cell.2017.09.004	2	92
engebretsen s, 2019, clin epigenetics, v11, doi 10.1186/s13148-019-0730-1	2	120
engstrand j, 2018, bmc cancer, v18, doi 10.1186/s12885-017-3925-x	2	119
er ee, 2018, nat cell biol, v20, p966, doi 10.1038/s41556-018-0138-8	2	219
erez n, 2010, cancer cell, v17, p135, doi 10.1016/j.ccr.2009.12.041	2	128
estes c, 2018, hepatology, v67, p123, doi 10.1002/hep.29466	2	546
everhart je, 2009, gastroenterology, v136, p1134, doi 10.1053/j.gastro.2009.02.038	2	93
fabregat i, 2016, febs j, v283, p2219, doi 10.1111/febs.13665	2	201
faivre s, 2020, j hepatol, v72, p342, doi 10.1016/j.jhep.2019.09.010	2	127
fan j, 2016, nat methods, v13, p241, doi [10.1038/nmeth.3734 10.1038/nmeth.3734]	2	126
fang m, 2018, oncol lett, v15, p4805, doi 10.3892/ol.2018.7946	2	262
fang t, 2018, nat commun, v9, doi 10.1038/s41467-017-02583-0	2	199
farazi pa, 2006, nat rev cancer, v6, p674, doi 10.1038/nrc1934	2	154
farbehi n, 2019, elife, v8, doi 10.7554/elife.43882	2	285
fares j, 2020, signal transduct tar, v5, doi 10.1038/s41392-020-0134-x	2	126
faridani or, 2016, nat biotechnol, v34, p1264, doi 10.1038/nbt.3701	2	93
farshidfar f, 2017, cell rep, v18, p2780, doi [10.1016/j.celrep.2017.02.033 10.1016/j.celrep.2017.06.008]	2	169
farshidfar f, 2017, cell rep, v19, p2878, doi 10.1016/j.celrep.2017.06.008	2	176
fasolino m, 2022, nat metab, v4, p284, doi 10.1038/s42255-022-00531-x	2	251
fattovich g, 2004, gastroenterology, v127, ps35, doi 10.1053/j.gastro.2004.09.014	2	111
faure-dupuy s, 2018, liver int, v38, p1718, doi 10.1111/liv.13884	2	195
febbraio ma, 2019, cell metab, v29, p18, doi 10.1016/j.cmet.2018.10.012	2	151
fei ql, 2020, cell death dis, v11, doi 10.1038/s41419-020-02787-1	2	92
feig c, 2013, p natl acad sci usa, v110, p20212, doi 10.1073/pnas.1320318110	2	107
feng jy, 2019, theranostics, v9, p5227, doi 10.7150/thno.34273	2	241
feng m, 2020, innovation-amsterdam, v1, doi 10.1016/j.xinn.2020.100032	2	158
feng w, 2019, front cardiovasc med, v6, doi 10.3389/fcvm.2019.00165	2	289
fergusson jr, 2014, cell rep, v9, p1075, doi 10.1016/j.celrep.2014.09.045	2	211
ferland-mccollough d, 2017, pharmacol therapeut, v171, p30, doi 10.1016/j.pharmthera.2016.11.008	2	295
ferlay j, 2015, int j cancer, v136, pe359, doi 10.1002/ijc.29210	2	82
ferlay j, 2021, int j cancer, v149, p778, doi 10.1002/ijc.33588	2	71
fernández jp, 2019, int j mol sci, v20, doi 10.3390/ijms20174131	2	83
fernández lp, 2020, front oncol, v10, doi 10.3389/fonc.2020.577420	2	166
ferreira dp, 2020, immunity, v53, p985, doi 10.1016/j.immuni.2020.09.005	2	102
filippou ps, 2020, oncogene, v39, p2040, doi 10.1038/s41388-019-1124-8	2	150
filliol a, 2022, nature, v610, p356, doi 10.1038/s41586-022-05289-6	2	281
finn rs, 2019, j clin oncol, v37, doi 10.1200/jco.2019.37.15_suppl.4004	2	247
finn rs, 2021, j clin oncol, v39, doi 10.1200/jco.2021.39.3_suppl.267	2	190
fishilevich s, 2017, database-oxford, doi 10.1093/database/bax028	2	85
fitamant j, 2015, cell rep, v10, p1692, doi 10.1016/j.celrep.2015.02.027	2	119
folkman j, 1982, ann ny acad sci, v401, p212, doi 10.1111/j.1749-6632.1982.tb25720.x	2	289
fontugne j, 2017, oncotarget, v8, p24644, doi 10.18632/oncotarget.15602	2	121
forkel m, 2017, eur j immunol, v47, p1280, doi 10.1002/eji.201646890	2	118
francescone r, 2021, cancer discov, v11, p446, doi 10.1158/2159-8290.cd-20-0775	2	81
francque s, 2021, nat rev gastro hepat, v18, p24, doi 10.1038/s41575-020-00366-5	2	546
freud ag, 2017, immunity, v47, p820, doi 10.1016/j.immuni.2017.10.008	2	342
fridman wh, 2012, nat rev cancer, v12, p298, doi 10.1038/nrc3245	2	83
friedman g, 2020, nat cancer, v1, p692, doi 10.1038/s43018-020-0082-y	2	122
friedman j, 2010, j stat softw, v33, p1, doi 10.18637/jss.v033.i01	2	101
friedman sl, 2018, hepatology, v67, p1754, doi 10.1002/hep.29477	2	220
fu j, 2018, cancer lett, v412, p283, doi 10.1016/j.canlet.2017.10.008	2	119
fu t, 2021, j hematol oncol, v14, doi 10.1186/s13045-021-01103-4	2	216
fu y, 2021, medcomm, v2, p27, doi 10.1002/mco2.27	2	119
fucà g, 2022, j immunother cancer, v10, doi 10.1136/jitc-2021-004001	2	131
fujii m, 2013, med mol morphol, v46, p141, doi 10.1007/s00795-013-0016-1	2	141
fujita k, 2008, gut, v57, p1583, doi 10.1136/gut.2007.144550	2	546
fukuoka s, 2020, j clin oncol, v38, p2053, doi 10.1200/jco.19.03296	2	144
fumagalli a, 2018, nat protoc, v13, p235, doi 10.1038/nprot.2017.137	2	113
furuta m, 2017, j hepatol, v66, p363, doi 10.1016/j.jhep.2016.09.021	2	87
furuyama k, 2011, nat genet, v43, p34, doi 10.1038/ng.722	2	103
gabrielson a, 2016, cancer immunol res, v4, p419, doi 10.1158/2326-6066.cir-15-0110	2	93
gabrilovich di, 2012, nat rev immunol, v12, p253, doi 10.1038/nri3175	2	186
gadd vl, 2014, hepatology, v59, p1393, doi 10.1002/hep.26937	2	546
galastri s, 2012, clin sci, v123, p459, doi 10.1042/cs20110515	2	314
galjart b, 2019, angiogenesis, v22, p355, doi 10.1007/s10456-019-09661-5	2	226
galletti g, 2020, nat immunol, v21, p1552, doi 10.1038/s41590-020-0791-5	2	107
gandellini p, 2015, semin cancer biol, v35, p96, doi 10.1016/j.semcancer.2015.08.008	2	79
ganesh k, 2019, nat rev gastro hepat, v16, p361, doi 10.1038/s41575-019-0126-x	2	107
ganesh k, 2020, nat cancer, v1, p28, doi 10.1038/s43018-019-0006-x	2	110
gao b, 2009, j leukocyte biol, v86, p513, doi [10.1189/jlb.0309135 10.1189/jlb.0309135]	2	295
gao d, 2014, cell, v159, p176, doi 10.1016/j.cell.2014.08.016	2	81
gao q, 2015, nat rev gastro hepat, v12, doi 10.1038/nrgastro.2014.6-c1	2	141
gao rl, 2016, nat genet, v48, p1119, doi 10.1038/ng.3641	2	77
gao rl, 2017, nat commun, v8, doi 10.1038/s41467-017-00244-w	2	253
gao rl, 2021, nat biotechnol, v39, p599, doi 10.1038/s41587-020-00795-2	2	173
gao xd, 2019, oncotargets ther, v12, p1629, doi 10.2147/ott.s196713	2	107
gao yl, 2017, nat immunol, v18, p1004, doi 10.1038/ni.3800	2	91
garris cs, 2018, immunity, v49, p1148, doi 10.1016/j.immuni.2018.09.024	2	113
gasser s, 2005, nature, v436, p1186, doi 10.1038/nature03884	2	216
gawaz m, 2005, j clin invest, v115, p3378, doi 10.1172/jci27196	2	546
gay cm, 2021, cancer cell, v39, p346, doi 10.1016/j.ccell.2020.12.014	2	100
gebhardt r, 1992, pharmacol therapeut, v53, p275, doi 10.1016/0163-7258(92)90055-5	2	90
geeurickx e, 2020, mol aspects med, v72, doi 10.1016/j.mam.2019.10.005	2	149
geiger r, 2016, cell, v167, p829, doi 10.1016/j.cell.2016.09.031	2	195
geissmann f, 2005, plos biol, v3, p650, doi 10.1371/journal.pbio.0030113	2	112
georgoudaki am, 2016, cell rep, v15, p2000, doi 10.1016/j.celrep.2016.04.084	2	134
giannone g, 2020, int j mol sci, v21, doi 10.3390/ijms21124414	2	83
gierahn tm, 2017, nat methods, v14, p395, doi 10.1038/nmeth.4179	2	153
giles da, 2016, plos one, v11, doi 10.1371/journal.pone.0149783	2	546
gilkes dm, 2014, nat rev cancer, v14, p430, doi 10.1038/nrc3726	2	193
gkountela s, 2019, cell, v176, p98, doi 10.1016/j.cell.2018.11.046	2	98
gladka mm, 2018, circulation, v138, p166, doi 10.1161/circulationaha.117.030742	2	278
glass o, 2018, hepatol commun, v2, p1344, doi 10.1002/hep4.1237	2	546
glentis a, 2017, nat commun, v8, doi 10.1038/s41467-017-00985-8	2	261
godfrey di, 2018, immunity, v48, p453, doi 10.1016/j.immuni.2018.03.009	2	118
goeppert b, 2013, brit j cancer, v109, p2665, doi 10.1038/bjc.2013.610	2	165
gola a, 2021, nature, v589, p131, doi 10.1038/s41586-020-2977-2	2	319
gong c, 2019, mol carcinogen, v58, p1863, doi 10.1002/mc.23079	2	81
gonzález-silva l, 2020, trends cancer, v6, p13, doi 10.1016/j.trecan.2019.11.010	2	247
gopalakrishnan v, 2018, science, v359, p97, doi 10.1126/science.aan4236	2	188
govaere o, 2014, gut, v63, p674, doi 10.1136/gutjnl-2012-304351	2	99
govaere o, 2020, sci transl med, v12, doi 10.1126/scitranslmed.aba4448	2	271
gracia-sancho j, 2021, nat rev gastro hepat, v18, p411, doi 10.1038/s41575-020-00411-3	2	184
granito a, 2021, world j gastroentero, v27, doi 10.3748/wjg.v27.i22.2994	2	184
green cj, 2001, cancer res, v61, p2696	2	225
greten tf, 2019, j hepatol, v70, p999, doi 10.1016/j.jhep.2019.01.027	2	189
grohmann m, 2018, cell, v175, p1289, doi 10.1016/j.cell.2018.09.053	2	546
gros a, 2014, j clin invest, v124, p2246, doi [10.1172/jc173639 10.1172/jci73639]	2	110
grout ja, 2022, cancer discov, v12, p2606, doi 10.1158/2159-8290.cd-21-1714	2	330
grün d, 2015, nature, v525, p251, doi 10.1038/nature14966	2	210
guan x, 2021, front pharmacol, v12, doi 10.3389/fphar.2021.709343	2	151
guedj n, 2021, modern pathol, v34, p408, doi 10.1038/s41379-020-00656-y	2	405
guest rv, 2014, cancer res, v74, p1005, doi 10.1158/0008-5472.can-13-1911	2	206
guillaumet-adkins a, 2017, genome biol, v18, doi 10.1186/s13059-017-1171-9	2	270
guo hs, 2015, nat protoc, v10, p645, doi 10.1038/nprot.2015.039	2	128
guo l, 2022, gastroenterology, v162, p238, doi 10.1053/j.gastro.2021.08.052	2	270
guo xl, 2018, front pharmacol, v9, doi 10.3389/fphar.2018.01118	2	286
gur c, 2012, gut, v61, p885, doi 10.1136/gutjnl-2011-301400	2	546
gustavsson c, 2010, plos one, v5, doi 10.1371/journal.pone.0012699	2	289
gwag t, 2021, jhep rep, v3, doi 10.1016/j.jhepr.2020.100193	2	289
géraud c, 2017, j clin invest, v127, p1099, doi 10.1172/jci90086	2	91
haas jt, 2016, annu rev physiol, v78, p181, doi 10.1146/annurev-physiol-021115-105331	2	314
haas jt, 2019, nat metab, v1, p604, doi 10.1038/s42255-019-0076-1	2	353
hagiwara s, 2012, brit j cancer, v106, p1997, doi 10.1038/bjc.2012.145	2	89
halgand b, 2018, hepatology, v67, p86, doi 10.1002/hep.29463	2	136
hammoutene a, 2019, j hepatol, v70, p1278, doi 10.1016/j.jhep.2019.02.012	2	91
han dl, 2019, nature, v566, p270, doi 10.1038/s41586-019-0916-x	2	94
han xm, 2019, stem cell rep, v12, p624, doi 10.1016/j.stemcr.2019.01.010	2	102
hanahan d, 1996, cell, v86, p353, doi 10.1016/s0092-8674(00)80108-7	2	196
hanahan d, 2000, cell, v100, p57, doi 10.1016/s0092-8674(00)81683-9	2	92
hanahan d, 2022, cancer discov, v12, p31, doi 10.1158/2159-8290.cd-21-1059	2	226
hang sy, 2019, nature, v576, p143, doi 10.1038/s41586-019-1785-z	2	546
hanley cj, 2018, jnci-j natl cancer i, v110, doi 10.1093/jnci/djx121	2	141
hansen is, 2017, j immunol, v199, p4124, doi 10.4049/jimmunol.1700883	2	114
haque a, 2017, genome med, v9, doi 10.1186/s13073-017-0467-4	2	157
haraguchi n, 2010, j clin invest, v120, p3326, doi 10.1172/jci42550	2	213
hardy t, 2016, annu rev pathol-mech, v11, p451, doi 10.1146/annurev-pathol-012615-044224	2	546
harley itw, 2014, hepatology, v59, p1830, doi 10.1002/hep.26746	2	546
harmon c, 2016, eur j immunol, v46, p2111, doi 10.1002/eji.201646559	2	234
harris ma, 2004, nucleic acids res, v32, pd258, doi 10.1093/nar/gkh036	2	136
hassan mk, 2018, plos one, v13, doi 10.1371/journal.pone.0191377	2	157
hattersley sm, 2008, lab chip, v8, p1842, doi 10.1039/b809345h	2	241
havel jj, 2019, nat rev cancer, v19, p133, doi 10.1038/s41568-019-0116-x	2	107
hayashi a, 2020, nat cancer, v1, p59, doi 10.1038/s43018-019-0010-1	2	114
he gb, 2010, cancer cell, v17, p286, doi 10.1016/j.ccr.2009.12.048	2	83
he jp, 2021, nat commun, v12, doi 10.1038/s41467-021-21808-x	2	93
he lq, 2018, sci data, v5, doi 10.1038/sdata.2018.160	2	369
he q, 2021, hepatology, v74, p3174, doi 10.1002/hep.32062	2	200
hedlund e, 2018, mol aspects med, v59, p36, doi 10.1016/j.mam.2017.07.003	2	114
heinrich b, 2021, gastroenterology, v160, p331, doi 10.1053/j.gastro.2020.09.031	2	546
heinrich s, 2021, j hepatol, v74, p700, doi 10.1016/j.jhep.2020.11.036	2	111
heitzer e, 2019, nat rev genet, v20, p71, doi 10.1038/s41576-018-0071-5	2	110
henao-mejia j, 2012, nature, v482, p179, doi 10.1038/nature10809	2	325
henze at, 2016, j clin invest, v126, p3672, doi 10.1172/jci84427	2	204
herbst rs, 2016, lancet, v387, p1540, doi 10.1016/s0140-6736(15)01281-7	2	76
herman js, 2018, nat methods, v15, p379, doi 10.1038/nmeth.4662	2	93
hernandez c, 2018, j clin invest, v128, p2436, doi 10.1172/jci91786	2	93
hernández-gea v, 2012, gastroenterology, v142, p938, doi 10.1053/j.gastro.2011.12.044	2	292
hessmann e, 2020, physiol rev, v100, p1707, doi 10.1152/physrev.00042.2019	2	138
hicks j, 2006, genome res, v16, p1465, doi 10.1101/gr.5460106	2	91
hill ma, 2018, cancer res, v78, p4445, doi 10.1158/0008-5472.can-17-1123	2	275
hindley jp, 2011, cancer res, v71, p736, doi 10.1158/0008-5472.can-10-1797	2	113
hirsova p, 2021, front endocrinol, v12, doi 10.3389/fendo.2021.760860	2	344
hnisz d, 2016, science, v351, p1454, doi 10.1126/science.aad9024	2	93
ho mc, 2007, cancer lett, v250, p237, doi 10.1016/j.canlet.2006.10.005	2	279
ho wj, 2020, nat rev clin oncol, v17, p527, doi 10.1038/s41571-020-0363-5	2	138
hodgkinson cl, 2014, nat med, v20, p897, doi 10.1038/nm.3600	2	87
hodo y, 2013, clin cancer res, v19, p1827, doi 10.1158/1078-0432.ccr-12-1641	2	153
hoechst b, 2008, gastroenterology, v135, p234, doi 10.1053/j.gastro.2008.03.020	2	247
hofmann m, 2021, j clin med, v10, doi 10.3390/jcm10050991	2	263
hojo s, 2007, cancer res, v67, p4725, doi 10.1158/0008-5472.can-06-3424	2	98
holczbauer a, 2013, gastroenterology, v145, p221, doi 10.1053/j.gastro.2013.03.013	2	147
honda m, 2020, j cell commun signal, v14, p223, doi 10.1007/s12079-020-00554-7	2	546
honda m, 2020, nat commun, v11, doi 10.1038/s41467-020-15068-4	2	546
horning am, 2018, cancer res, v78, p853, doi 10.1158/0008-5472.can-17-1924	2	127
hosein an, 2020, nat rev gastro hepat, v17, p487, doi 10.1038/s41575-020-0300-1	2	96
hoshida y, 2010, plos one, v5, doi 10.1371/journal.pone.0015543	2	141
hou pp, 2020, mol cell, v78, p1192, doi 10.1016/j.molcel.2020.05.004	2	85
hsu hc, 1991, hepatology, v13, p923, doi 10.1016/0270-9139(91)90264-v	2	85
hu b, 2020, cell proliferat, v53, doi 10.1111/cpr.12772	2	125
hu b, 2020, int j cancer, v146, p1606, doi 10.1002/ijc.32564	2	100
hu cx, 2023, nucleic acids res, v51, pd870, doi 10.1093/nar/gkac947	2	111
hu j, 2021, theranostics, v11, p3089, doi 10.7150/thno.53649	2	205
hu jy, 2020, mol ther, v28, p1658, doi 10.1016/j.ymthe.2020.04.023	2	118
hu l, 2004, oncogene, v23, p298, doi 10.1038/sj.onc.1206483	2	172
hu my, 2019, nat commun, v10, doi 10.1038/s41467-019-10893-8	2	120
huang a, 2016, j cancer, v7, p1907, doi 10.7150/jca.15823	2	154
huang a, 2017, j hepatol, v67, p293, doi 10.1016/j.jhep.2017.03.005	2	107
huang a, 2020, signal transduct tar, v5, doi 10.1038/s41392-020-00264-x	2	115
huang d, 2016, cell res, v26, p1112, doi 10.1038/cr.2016.109	2	107
huang dd, 2018, cancer metast rev, v37, p173, doi 10.1007/s10555-017-9726-5	2	176
huang dw, 2009, nucleic acids res, v37, p1, doi 10.1093/nar/gkn923	2	152
huang h., 2022, hepatology, doi [10.1002/hep.32775, doi 10.1002/hep.32775]	2	229
huang j, 2012, nat genet, v44, p1117, doi 10.1038/ng.2391	2	77
huang lf, 2019, hepatology, v69, p1995, doi 10.1002/hep.30404	2	97
huang q, 2013, cancer res, v73, p4992, doi 10.1158/0008-5472.can-13-0308	2	311
huang w, 2010, diabetes, v59, p347, doi 10.2337/db09-0016	2	546
huang xy, 2019, front oncol, v9, doi 10.3389/fonc.2019.00392	2	106
huby t, 2022, nat rev immunol, v22, p429, doi 10.1038/s41577-021-00639-3	2	344
huch m, 2013, nature, v494, p247, doi 10.1038/nature11826	2	106
hudson tj, 2010, nature, v464, p993, doi 10.1038/nature08987	2	174
hudspeth k, 2016, j autoimmun, v66, p40, doi 10.1016/j.jaut.2015.08.011	2	234
hugo w, 2016, cell, v165, p35, doi 10.1016/j.cell.2016.02.065	2	104
hundal r, 2014, clin epidemiol, v6, p99, doi 10.2147/clep.s37357	2	88
hundertmark j, 2018, front immunol, v9, doi 10.3389/fimmu.2018.02418	2	441
hung mh, 2021, nat commun, v12, doi 10.1038/s41467-021-21804-1	2	125
höppener dj, 2019, clin exp metastas, v36, p311, doi 10.1007/s10585-019-09975-0	2	181
hüsemann y, 2008, cancer cell, v13, p58, doi 10.1016/j.ccr.2007.12.003	2	87
ibrahim j, 2012, gastroenterology, v143, p1061, doi 10.1053/j.gastro.2012.06.003	2	546
iguchi t, 2016, anticancer res, v36, p2139	2	94
ikenaga n, 2017, gut, v66, p1697, doi 10.1136/gutjnl-2016-312473	2	171
ikenoue t, 2016, sci rep-uk, v6, doi 10.1038/srep23899	2	201
ilan y, 2018, clin exp immunol, v193, p275, doi 10.1111/cei.13159	2	546
ilicic t, 2016, genome biol, v17, doi 10.1186/s13059-016-0888-1	2	161
im sj, 2016, nature, v537, p417, doi 10.1038/nature19330	2	87
imamura h, 2003, j hepatol, v38, p200, doi 10.1016/s0168-8278(02)00360-4	2	165
ingersoll ma, 2010, blood, v115, pe10, doi 10.1182/blood-2009-07-235028	2	411
iorio f, 2016, cell, v166, p740, doi 10.1016/j.cell.2016.06.017	2	180
isella c, 2015, nat genet, v47, p312, doi 10.1038/ng.3224	2	109
iñarrairaegui m, 2018, clin cancer res, v24, p1518, doi 10.1158/1078-0432.ccr-17-0289	2	98
jabbari n, 2020, cell rep med, v1, doi 10.1016/j.xcrm.2020.100160	2	162
jaggupilli a, 2012, clin dev immunol, doi 10.1155/2012/708036	2	206
jaillon s, 2020, nat rev cancer, v20, p485, doi 10.1038/s41568-020-0281-y	2	208
jaks v, 2008, nat genet, v40, p1291, doi 10.1038/ng.239	2	91
jansen cs, 2019, nature, v576, p465, doi 10.1038/s41586-019-1836-5	2	195
jew b, 2020, nat commun, v11, doi 10.1038/s41467-020-15816-6	2	136
ji zc, 2016, nucleic acids res, v44, doi 10.1093/nar/gkw430	2	185
jiang kq, 2020, cell death dis, v11, doi 10.1038/s41419-020-03179-1	2	96
jiang rq, 2011, hepatology, v54, p900, doi 10.1002/hep.24486	2	186
jiang xj, 2021, nat rev mol cell bio, v22, p266, doi 10.1038/s41580-020-00324-8	2	122
jiang xl, 2021, signal transduct tar, v6, doi 10.1038/s41392-020-00450-x	2	166
jiang y, 2015, cell death dis, v6, doi 10.1038/cddis.2015.162	2	92
jiang y, 2019, nature, v567, p257, doi 10.1038/s41586-019-0987-8	2	189
jiang yf, 2000, world j gastroentero, v6, p61, doi 10.3748/wjg.v6.i1.61	2	165
jiao sp, 2019, cell, v179, p1177, doi 10.1016/j.cell.2019.10.029	2	131
jiao yc, 2013, nat genet, v45, p1470, doi 10.1038/ng.2813	2	352
jiménez-sánchez a, 2017, cell, v170, p927, doi 10.1016/j.cell.2017.07.025	2	133
jin hj, 2021, genome biol, v22, doi 10.1186/s13059-021-02290-6	2	126
jin mz, 2020, signal transduct tar, v5, doi 10.1038/s41392-020-00280-x	2	139
jing yy, 2018, cancer lett, v434, p22, doi 10.1016/j.canlet.2018.07.001	2	89
joanito i, 2022, nat genet, v54, p963, doi 10.1038/s41588-022-01100-4	2	128
johnson we, 2007, biostatistics, v8, p118, doi 10.1093/biostatistics/kxj037	2	252
johnston rj, 2014, cancer cell, v26, p923, doi 10.1016/j.ccell.2014.10.018	2	122
jolly mk, 2018, bba-rev cancer, v1870, p151, doi 10.1016/j.bbcan.2018.07.001	2	203
jorch sk, 2017, nat med, v23, p279, doi 10.1038/nm.4294	2	546
ju c, 2016, j mol med, v94, p613, doi 10.1007/s00109-016-1408-1	2	103
jumper j, 2021, nature, v596, p583, doi 10.1038/s41586-021-03819-2	2	127
jungermann k, 1996, annu rev nutr, v16, p179, doi 10.1146/annurev.nu.16.070196.001143	2	184
junttila mr, 2013, nature, v501, p346, doi 10.1038/nature12626	2	126
jörs s, 2015, j clin invest, v125, p2445, doi 10.1172/jci78585	2	78
kalluri r, 2003, nat rev cancer, v3, p422, doi 10.1038/nrc1094	2	234
kalluri r, 2009, j clin invest, v119, p1420, doi 10.1172/jci39104	2	246
kamimoto k, 2016, elife, v5, doi 10.7554/elife.15034	2	102
kan zy, 2013, genome res, v23, p1422, doi 10.1101/gr.154492.113	2	158
kandoth c, 2013, nature, v502, p333, doi 10.1038/nature12634	2	139
kanehisa m, 2019, protein sci, v28, p1947, doi 10.1002/pro.3715	2	76
kanehisa m, 2021, nucleic acids res, v49, pd545, doi 10.1093/nar/gkaa970	2	139
kang hj, 2019, j hepatol, v71, p91, doi 10.1016/j.jhep.2019.03.018	2	91
kanwal f, 2019, gastroenterology, v157, p54, doi 10.1053/j.gastro.2019.02.049	2	93
kapanadze t, 2013, j hepatol, v59, p1007, doi 10.1016/j.jhep.2013.06.010	2	286
karabacak nm, 2014, nat protoc, v9, p694, doi 10.1038/nprot.2014.044	2	90
karaiskos n, 2018, j am soc nephrol, v29, p2060, doi 10.1681/asn.2018030238	2	231
karin d, 2016, differentiation, v92, p84, doi 10.1016/j.diff.2016.07.001	2	94
karin n, 2018, cytokine, v109, p24, doi 10.1016/j.cyto.2018.02.012	2	104
karlsson fh, 2013, nature, v498, p99, doi 10.1038/nature12198	2	335
kasper hu, 2009, world j gastroentero, v15, p5053, doi 10.3748/wjg.15.5053	2	98
katz sc, 2013, ann surg oncol, v20, p946, doi 10.1245/s10434-012-2668-9	2	99
katz y, 2010, nat methods, v7, p1009, doi 10.1038/nmeth.1528	2	110
katzenellenbogen m, 2007, mol cancer res, v5, p1159, doi 10.1158/1541-7786.mcr-07-0172	2	128
kee jy, 2013, oncol rep, v29, p975, doi 10.3892/or.2012.2185	2	126
keenan bp, 2019, j immunother cancer, v7, doi 10.1186/s40425-019-0749-z	2	101
keller l, 2019, nat rev cancer, v19, p553, doi 10.1038/s41568-019-0180-2	2	73
kelley rk, 2020, j clin oncol, v38	2	96
kelley rk, 2020, j hepatol, v72, p353, doi 10.1016/j.jhep.2019.10.009	2	138
kelley rk, 2021, j clin oncol, v39, p2991, doi 10.1200/jco.20.03555	2	184
kelm jm, 2003, biotechnol bioeng, v83, p173, doi 10.1002/bit.10655	2	195
kendall t, 2019, liver int, v39, p7, doi 10.1111/liv.14093	2	301
kennedy sr, 2012, mech ageing dev, v133, p118, doi 10.1016/j.mad.2011.10.009	2	57
kent ln, 2017, j clin invest, v127, p830, doi 10.1172/jci87583	2	150
kent ln, 2019, nat rev cancer, v19, p326, doi 10.1038/s41568-019-0143-7	2	144
keren l, 2018, cell, v174, p1373, doi 10.1016/j.cell.2018.08.039	2	205
keskin db, 2019, nature, v565, p234, doi 10.1038/s41586-018-0792-9	2	181
khan o, 2019, nature, v571, p211, doi 10.1038/s41586-019-1325-x	2	113
kharchenko pv, 2014, nat methods, v11, p740, doi [10.1038/nmeth.2967 10.1038/nmeth.2967]	2	253
khatib s, 2020, trends cancer, v6, p267, doi 10.1016/j.trecan.2020.01.010	2	281
kiefer fw, 2010, diabetes, v59, p935, doi 10.2337/db09-0404	2	546
kietzmann t, 2017, redox biol, v11, p622, doi 10.1016/j.redox.2017.01.012	2	184
kim kh, 2016, nat med, v22, p128, doi 10.1038/nm.4036	2	85
kim kt, 2015, genome biol, v16, doi 10.1186/s13059-015-0692-3	2	209
kim my, 2009, cell, v139, p1315, doi 10.1016/j.cell.2009.11.025	2	91
kim ss, 2021, mol oncol, v15, p2715, doi 10.1002/1878-0261.13049	2	246
kishton rj, 2017, cell metab, v26, p94, doi 10.1016/j.cmet.2017.06.016	2	121
kisseleva t, 2006, j hepatol, v45, p429, doi 10.1016/j.jhep.2006.04.014	2	70
kisseleva t, 2012, p natl acad sci usa, v109, p9448, doi 10.1073/pnas.1201840109	2	292
kisseleva t, 2017, hepatology, v65, p1039, doi 10.1002/hep.28948	2	221
kitamura t, 2015, nat rev immunol, v15, p73, doi 10.1038/nri3789	2	108
klein ca, 2009, nat rev cancer, v9, p302, doi 10.1038/nrc2627	2	91
klement jd, 2018, j clin invest, v128, p5549, doi 10.1172/jci123360	2	113
kocabayoglu p, 2015, j hepatol, v63, p141, doi 10.1016/j.jhep.2015.01.036	2	305
kole c, 2020, cancers, v12, doi 10.3390/cancers12102859	2	219
kolodziejczyk aa, 2019, embo mol med, v11, doi 10.15252/emmm.201809302	2	325
komohara y, 2016, adv drug deliver rev, v99, p180, doi 10.1016/j.addr.2015.11.009	2	193
korbecki j, 2020, int j mol sci, v21, doi 10.3390/ijms21218412	2	90
kothari an, 2016, j clin med, v5, doi 10.3390/jcm5040039	2	211
kraehenbuehl l, 2022, nat rev clin oncol, v19, p37, doi 10.1038/s41571-021-00552-7	2	109
krempen k, 1999, gene expression, v8, p151	2	139
krishna c, 2021, cancer cell, v39, p662, doi 10.1016/j.ccell.2021.03.007	2	92
krizhanovsky v, 2008, cell, v134, p657, doi 10.1016/j.cell.2008.06.049	2	305
krämer a, 2014, bioinformatics, v30, p523, doi 10.1093/bioinformatics/btt703	2	115
kubes p, 2018, annu rev immunol, v36, p247, doi 10.1146/annurev-immunol-051116-052415	2	290
kuczynski ea, 2016, jnci-j natl cancer i, v108, doi 10.1093/jnci/djw030	2	317
kuczynski ea, 2019, nat rev clin oncol, v16, p469, doi 10.1038/s41571-019-0181-9	2	317
kudo m, 2019, liver cancer, v8, p221, doi 10.1159/000501501	2	224
kumar l, 2007, bioinformation, v2, p5, doi 10.6026/97320630002005	2	117
lai kky, 2017, gastroenterology, v152, p1477, doi 10.1053/j.gastro.2017.01.021	2	84
lai mc, 2012, med oncol, v29, p1810, doi 10.1007/s12032-011-0004-z	2	279
lalazar g, 2015, j clin immunol, v35, p399, doi 10.1007/s10875-015-0160-6	2	546
lall s, 2018, j comput biol, v25, p1365, doi 10.1089/cmb.2018.0027	2	121
lamarca a, 2021, lancet oncol, v22, p690, doi 10.1016/s1470-2045(21)00027-9	2	81
lamb j, 2006, science, v313, p1929, doi 10.1126/science.1132939	2	181
lamouille s, 2014, nat rev mol cell bio, v15, p178, doi 10.1038/nrm3758	2	211
lan jq, 2019, cancer res, v79, p146, doi 10.1158/0008-5472.can-18-0014	2	197
lancaster ma, 2014, science, v345, doi 10.1126/science.1247125	2	151
lang s, 2020, gastroenterology, v159, p1839, doi 10.1053/j.gastro.2020.07.005	2	546
langfelder p, 2011, plos comput biol, v7, doi 10.1371/journal.pcbi.1001057	2	149
laughney am, 2020, nat med, v26, p259, doi 10.1038/s41591-019-0750-6	2	185
laumont cm, 2022, nat rev cancer, v22, p414, doi 10.1038/s41568-022-00466-1	2	94
laursen tl, 2018, scand j gastroentero, v53, p986, doi 10.1080/00365521.2018.1481996	2	301
lavie d, 2022, nat cancer, v3, p793, doi 10.1038/s43018-022-00411-z	2	288
lawrence ms, 2013, nature, v499, p214, doi 10.1038/nature12213	2	177
lawson da, 2015, nature, v526, p131, doi 10.1038/nature15260	2	162
lawson da, 2018, nat cell biol, v20, p1349, doi 10.1038/s41556-018-0236-7	2	63
lazaris a, 2018, j pathol clin res, v4, p184, doi 10.1002/cjp2.100	2	239
lazarus jv, 2022, nat rev gastro hepat, v19, p60, doi 10.1038/s41575-021-00523-4	2	282
le bert n, 2020, gastroenterology, v159, p652, doi 10.1053/j.gastro.2020.04.019	2	103
le roy t, 2013, gut, v62, p1787, doi 10.1136/gutjnl-2012-303816	2	325
lee hj, 2017, nat commun, v8, doi 10.1038/ncomms14122	2	188
lee jj, 2018, clin colorectal canc, v17, p258, doi 10.1016/j.clcc.2018.06.004	2	152
lee js, 2004, hepatology, v40, p667, doi 10.1002/hep.20375	2	253
lee kp, 2010, p natl acad sci usa, v107, p8248, doi 10.1073/pnas.0912203107	2	141
lee sh, 2018, cell, v173, p515, doi 10.1016/j.cell.2018.03.017	2	81
lee ws, 2020, exp mol med, v52, p1475, doi 10.1038/s12276-020-00500-y	2	317
lee-six h, 2019, nature, v574, p532, doi 10.1038/s41586-019-1672-7	2	118
leenders wpj, 2004, clin cancer res, v10, p6222, doi 10.1158/1078-0432.ccr-04-0823	2	317
lefebvre c, 2016, plos med, v13, doi 10.1371/journal.pmed.1002201	2	158
lefebvre e, 2016, plos one, v11, doi 10.1371/journal.pone.0158156	2	112
lefere s, 2020, j hepatol, v73, p757, doi 10.1016/j.jhep.2020.04.025	2	546
lei l, 2022, hepatology, v76, p1360, doi 10.1002/hep.32456	2	311
lei yl, 2021, j hematol oncol, v14, doi 10.1186/s13045-021-01105-2	2	110
leibing t, 2018, hepatology, v68, p707, doi 10.1002/hep.29613	2	128
leonardi gc, 2012, int j oncol, v40, p1733, doi 10.3892/ijo.2012.1408	2	99
leone p, 2021, vaccines-basel, v9, doi 10.3390/vaccines9050532	2	219
leung ml, 2016, nat protoc, v11, p214, doi 10.1038/nprot.2016.005	2	86
levandowsky m, 1971, nature, v234, p34, doi 10.1038/234034a0	2	239
levental kr, 2009, cell, v139, p891, doi 10.1016/j.cell.2009.10.027	2	308
ley re, 2005, p natl acad sci usa, v102, p11070, doi 10.1073/pnas.0504978102	2	335
ley re, 2006, nature, v444, p1022, doi 10.1038/4441022a	2	335
li c, 2020, cancer cell, v38, p734, doi 10.1016/j.ccell.2020.08.002	2	145
li fl, 2017, nat commun, v8, doi 10.1038/ncomms13839	2	338
li j, 2016, oncotarget, v7, p2646, doi 10.18632/oncotarget.6104	2	92
li j, 2018, immunity, v48, p773, doi 10.1016/j.immuni.2018.03.018	2	191
li jh, 2014, nucleic acids res, v42, pd92, doi 10.1093/nar/gkt1248	2	134
li l, 2016, hepatology, v63, p1900, doi 10.1002/hep.28508	2	70
li lh, 2010, science, v327, p542, doi 10.1126/science.1180794	2	157
li lm, 2019, pathol res pract, v215, doi 10.1016/j.prp.2019.152468	2	225
li m, 2020, nat cancer, v1, p735, doi 10.1038/s43018-020-0086-7	2	93
li p, 2013, j transl med, v11, doi 10.1186/1479-5876-11-52	2	155
li q, 2019, j exp clin canc res, v38, doi 10.1186/s13046-019-1271-3	2	154
li sz, 2015, drug discov ther, v9, p363, doi 10.5582/ddt.2015.01054	2	52
li t, 2023, gut, v72, p501, doi 10.1136/gutjnl-2022-326928	2	110
li ty, 2019, j leukocyte biol, v105, p695, doi 10.1002/jlb.2a0118-031rr	2	546
li w, 2019, blood, v134, p480, doi 10.1182/blood.2019000430	2	119
li wt, 2017, j bioinf comput biol, v15, doi 10.1142/s0219720017500172	2	103
li xy, 2022, bba-rev cancer, v1877, doi 10.1016/j.bbcan.2022.188720	2	103
li ym, 2022, protein cell, v13, p167, doi 10.1007/s13238-021-00868-1	2	75
li zx, 2020, npj precis oncol, v4, doi 10.1038/s41698-020-00133-4	2	267
lim ai, 2016, j exp med, v213, p569, doi 10.1084/jem.20151750	2	91
lim hy, 2013, ann surg oncol, v20, p3747, doi 10.1245/s10434-013-3070-y	2	129
lin jd, 2019, jci insight, v4, doi 10.1172/jci.insight.124574	2	316
lin yl, 2019, neoplasia, v21, p1133, doi 10.1016/j.neo.2019.10.005	2	405
lin yl, 2022, hepatology, v75, p28, doi 10.1002/hep.32099	2	254
liu bl, 2022, nat cancer, v3, p108, doi 10.1038/s43018-021-00292-8	2	92
liu cg, 2016, hepatology, v64, p117, doi 10.1002/hep.28509	2	238
liu cg, 2018, cancer res, v78, p938, doi 10.1158/0008-5472.can-17-1236	2	235
liu f, 1999, gene ther, v6, p1258, doi 10.1038/sj.gt.3300947	2	107
liu ff, 2018, j hematol oncol, v11, doi 10.1186/s13045-018-0667-4	2	292
liu h, 2019, mol med rep, v20, p2694, doi 10.3892/mmr.2019.10514	2	98
liu jg, 2020, sci rep-uk, v10, doi 10.1038/s41598-020-67842-5	2	186
liu y, 2023, j hepatol, v78, p770, doi 10.1016/j.jhep.2023.01.011	2	183
liu yc, 2020, cells-basel, v9, doi 10.3390/cells9061331	2	190
liu yc, 2020, clin mol hepatol, v26, p742, doi 10.3350/cmh.2020.0178	2	91
liu yf, 2007, oncol rep, v18, p943	2	153
liu yh, 2020, immunol lett, v220, p44, doi 10.1016/j.imlet.2020.01.007	2	197
liu zy, 2018, ebiomedicine, v38, p57, doi 10.1016/j.ebiom.2018.10.067	2	94
livak kj, 2001, methods, v25, p402, doi 10.1006/meth.2001.1262	2	150
llovet jm, 2020, j hepatol, v72, p288, doi 10.1016/j.jhep.2019.09.026	2	58
lo j, 2016, liver int, v36, p737, doi 10.1111/liv.12963	2	193
lo rcl, 2013, liver cancer, v2, p84, doi 10.1159/000343844	2	148
logtenberg mew, 2020, immunity, v52, p742, doi 10.1016/j.immuni.2020.04.011	2	208
long jy, 2019, ebiomedicine, v42, p363, doi 10.1016/j.ebiom.2019.03.022	2	205
long kb, 2016, cancer discov, v6, p400, doi 10.1158/2159-8290.cd-15-1032	2	98
loo tm, 2017, cancer discov, v7, p522, doi 10.1158/2159-8290.cd-16-0932	2	122
louis dn, 2016, acta neuropathol, v131, p803, doi 10.1007/s00401-016-1545-1	2	98
lovisa s, 2015, nat med, v21, p998, doi 10.1038/nm.3902	2	246
lu c, 2019, mol cancer, v18, doi 10.1186/s12943-019-1047-6	2	128
lu ch, 2013, digest dis sci, v58, p2713, doi 10.1007/s10620-013-2692-z	2	125
lu l, 2010, p natl acad sci usa, v107, p1437, doi 10.1073/pnas.0911427107	2	185
lua i, 2016, j hepatol, v64, p1137, doi 10.1016/j.jhep.2016.01.010	2	221
lubeck e, 2014, nat methods, v11, p360, doi 10.1038/nmeth.2892	2	284
lucio-eterovic ak, 2009, clin cancer res, v15, p4589, doi 10.1158/1078-0432.ccr-09-0575	2	317
luengo a, 2017, cell chem biol, v24, p1161, doi 10.1016/j.chembiol.2017.08.028	2	115
lun aaron t l, 2016, f1000res, v5, p2122	2	195
lun atl, 2016, genome biol, v17, doi 10.1186/s13059-016-0947-7	2	225
lunemann s, 2017, sci rep-uk, v7, doi 10.1038/s41598-017-06011-7	2	112
luo h, 2022, nat commun, v13, doi 10.1038/s41467-022-34395-2	2	375
luo xy, 2013, am j physiol-gastr l, v305, pg891, doi 10.1152/ajpgi.00193.2013	2	546
lurje i, 2019, int j mol sci, v20, doi 10.3390/ijms20061465	2	55
ma lc, 2022, nat commun, v13, doi 10.1038/s41467-022-35291-5	2	86
ma pf, 2017, j hepatol, v67, p770, doi 10.1016/j.jhep.2017.05.022	2	218
ma x, 2007, hepatology, v46, p1519, doi 10.1002/hep.21823	2	546
macaulay ic, 2015, nat methods, v12, p519, doi 10.1038/nmeth.3370	2	324
macpherson aj, 2016, cell host microbe, v20, p561, doi 10.1016/j.chom.2016.10.016	2	132
madisen l, 2010, nat neurosci, v13, p133, doi 10.1038/nn.2467	2	70
maeda s, 2005, cell, v121, p977, doi 10.1016/j.cell.2005.04.014	2	117
makohon-moore ap, 2017, nat genet, v49, p358, doi 10.1038/ng.3764	2	103
mandrekar p, 2011, hepatology, v54, p2185, doi 10.1002/hep.24599	2	223
maniatis s, 2019, science, v364, p89, doi 10.1126/science.aav9776	2	281
mann j, 2018, gut, v67, p2204, doi 10.1136/gutjnl-2017-315846	2	188
mantovani a, 2021, cell mol immunol, v18, p566, doi 10.1038/s41423-020-00613-4	2	153
mao xq, 2021, mol cancer, v20, doi 10.1186/s12943-021-01428-1	2	79
marra f, 2014, gastroenterology, v147, p577, doi 10.1053/j.gastro.2014.06.043	2	315
marrero ja, 2018, hepatology, v68, p723, doi 10.1002/hep.29913	2	70
marshall nb, 2011, j biomed biotechnol, doi 10.1155/2011/954602	2	117
martin m., 2011, embnetjournal, v17, p10, doi [10.14806/ej.17.1.200, doi 10.14806/ej.17.1.200]	2	122
martínez-chantar ml, 2021, front immunol, v12, doi 10.3389/fimmu.2021.640869	2	355
marx v, 2021, nat methods, v18, p9, doi 10.1038/s41592-020-01033-y	2	452
massagué j, 2021, cancer discov, v11, p971, doi 10.1158/2159-8290.cd-21-0010	2	189
matsumoto k, 2009, development, v136, p2825, doi 10.1242/dev.038505	2	139
matsumoto t, 2017, cancer res, v77, p6131, doi 10.1158/0008-5472.can-17-1800	2	97
mazzaferro v, 1996, new engl j med, v334, p693, doi 10.1056/nejm199603143341104	2	294
mcdavid a, 2013, bioinformatics, v29, p461, doi 10.1093/bioinformatics/bts714	2	129
mcglynn ka, 2015, clin liver dis, v19, p223, doi 10.1016/j.cld.2015.01.001	2	172
mcgranahan n, 2017, cell, v170, p825, doi 10.1016/j.cell.2017.08.012	2	209
mcinnes l., 2018, umap uniform manifol	2	105
mcinnes leland, 2020, arxiv, doi [arxiv:1802.03426 10.21105/joss.00861, doi 10.48550/arxiv.1802.03426 10.48550/arxiv.1802.03426]	2	117
mehlen p, 2006, nat rev cancer, v6, p449, doi 10.1038/nrc1886	2	101
melo fde, 2017, nature, v543, p676, doi 10.1038/nature21713	2	108
meng y, 2021, cancer res, v81, p3036, doi 10.1158/0008-5472.can-20-3175	2	123
mengshol ja, 2010, plos one, v5, doi 10.1371/journal.pone.0009504	2	343
menyhárt o, 2018, roy soc open sci, v5, doi 10.1098/rsos.181006	2	145
mertens jc, 2013, cancer res, v73, p897, doi 10.1158/0008-5472.can-12-2130	2	308
meurette o, 2018, cancer cell, v34, p536, doi 10.1016/j.ccell.2018.07.009	2	140
michaeli j, 2017, oncoimmunology, v6, doi 10.1080/2162402x.2017.1356965	2	286
michalopoulos gk, 2013, compr physiol, v3, p485, doi 10.1002/cphy.c120014	2	68
miller bc, 2019, nat immunol, v20, p326, doi 10.1038/s41590-019-0312-6	2	87
misra s, 2003, lancet oncol, v4, p167, doi 10.1016/s1470-2045(03)01021-0	2	86
mitchell c, 2008, nat protoc, v3, p1167, doi 10.1038/nprot.2008.80	2	105
miyajima a, 2014, cell stem cell, v14, p561, doi 10.1016/j.stem.2014.04.010	2	93
miyake t, 2013, hepatol int, v7, p539, doi 10.1007/s12072-012-9345-8	2	546
mizutani y, 2019, cancer res, v79, p5367, doi 10.1158/0008-5472.can-19-0454	2	200
mlecnik b, 2016, immunity, v44, p698, doi 10.1016/j.immuni.2016.02.025	2	161
moeini a, 2017, j hepatol, v66, p952, doi 10.1016/j.jhep.2017.01.010	2	98
moeini a, 2021, jhep rep, v3, doi 10.1016/j.jhepr.2021.100226	2	353
moffitt jr, 2018, science, v362, p792, doi 10.1126/science.aau5324	2	351
mogilenko da, 2021, immunity, v54, p99, doi 10.1016/j.immuni.2020.11.005	2	123
mole dr, 2009, j biol chem, v284, p16767, doi 10.1074/jbc.m901790200	2	114
montal r, 2020, j hepatol, v73, p315, doi 10.1016/j.jhep.2020.03.008	2	97
moon am, 2020, clin gastroenterol h, v18, p2650, doi 10.1016/j.cgh.2019.07.060	2	78
moor ae, 2017, curr opin biotech, v46, p126, doi 10.1016/j.copbio.2017.02.004	2	205
moor ae, 2018, cell, v175, p1156, doi 10.1016/j.cell.2018.08.063	2	205
moro cf, 2018, bmj open gastroenter, v5, doi 10.1136/bmjgast-2018-000217	2	203
mossanen jc, 2019, gastroenterology, v156, p1877, doi 10.1053/j.gastro.2019.01.247	2	295
mueller mm, 2004, nat rev cancer, v4, p839, doi 10.1038/nrc1477	2	87
mueller sn, 2016, nat rev immunol, v16, p79, doi 10.1038/nri.2015.3	2	85
muhl l, 2020, nat commun, v11, doi 10.1038/s41467-020-17740-1	2	100
mukaida n, 2020, adv exp med biol, v1231, p23, doi 10.1007/978-3-030-36667-4_3	2	143
murray pj, 2011, nat rev immunol, v11, p723, doi 10.1038/nri3073	2	126
murray pj, 2014, immunity, v41, p14, doi 10.1016/j.immuni.2014.06.008	2	215
muzny dm, 2012, nature, v487, p330, doi 10.1038/nature11252	2	149
muzumdar md, 2007, genesis, v45, p593, doi 10.1002/dvg.20335	2	133
müller s, 2017, front genet, v8, doi 10.3389/fgene.2017.00073	2	181
nagtegaal id, 2020, histopathology, v76, p182, doi 10.1111/his.13975	2	275
nallanthighal s, 2019, front cell dev biol, v7, doi 10.3389/fcell.2019.00086	2	112
nallasamy p, 2021, gastroenterology, v161, p1998, doi 10.1053/j.gastro.2021.08.023	2	88
nambiar dk, 2019, j clin invest, v129, p5553, doi 10.1172/jci129025	2	105
nault jc, 2013, nat commun, v4, doi 10.1038/ncomms3218	2	303
nault jc, 2015, clin cancer res, v21, p1786, doi 10.1158/1078-0432.ccr-14-2602	2	202
nault r, 2021, cell mol gastroenter, v11, p147, doi 10.1016/j.jcmgh.2020.07.012	2	103
navin n, 2010, genome res, v20, p68, doi 10.1101/gr.099622.109	2	56
navin ne, 2014, genome biol, v15, doi 10.1186/s13059-014-0452-9	2	297
neftel c, 2019, cell, v178, p835, doi 10.1016/j.cell.2019.06.024	2	162
ng pc, 2003, nucleic acids res, v31, p3812, doi 10.1093/nar/gkg509	2	89
nguyen lt, 2015, nat rev immunol, v15, p45, doi 10.1038/nri3790	2	112
nguyen phd, 2021, nat commun, v12, doi 10.1038/s41467-020-20171-7	2	275
nia ps, 2007, histopathology, v51, p354, doi 10.1111/j.1365-2559.2007.02800.x	2	317
nicolle d, 2016, hepatology, v64, p1121, doi 10.1002/hep.28621	2	193
nieto ma, 2016, cell, v166, p21, doi 10.1016/j.cell.2016.06.028	2	103
nik-zainal s, 2012, cell, v149, doi 10.1016/j.cell.2012.04.023	2	83
ning jy, 2021, mol ther, v29, p2067, doi 10.1016/j.ymthe.2021.02.016	2	99
nishimura s, 2009, nat med, v15, p914, doi 10.1038/nm.1964	2	142
nishio t, 2019, j hepatol, v71, p573, doi 10.1016/j.jhep.2019.04.012	2	274
nordlinger b, 2013, lancet oncol, v14, p1208, doi 10.1016/s1470-2045(13)70447-9	2	203
nowell pc, 1976, science, v194, p23, doi 10.1126/science.959840	2	160
nusse r, 2017, cell, v169, p985, doi 10.1016/j.cell.2017.05.016	2	160
nwosu zc, 2018, j exp clin canc res, v37, doi 10.1186/s13046-018-0872-6	2	83
o'flanagan ch, 2019, genome biol, v20, doi 10.1186/s13059-019-1830-0	2	154
obenauf ac, 2015, trends cancer, v1, p76, doi 10.1016/j.trecan.2015.07.009	2	142
ober ea, 2018, j hepatol, v68, p1049, doi 10.1016/j.jhep.2018.01.005	2	161
ogle lf, 2016, j hepatol, v65, p305, doi 10.1016/j.jhep.2016.04.014	2	188
oh d.-y., 2022, nejm evid, v1, pevidoa2200015, doi 10.1056/evidoa2200015	2	81
olsson a, 2016, nature, v537, p698, doi 10.1038/nature19348	2	141
omata m, 2017, hepatol int, v11, p317, doi 10.1007/s12072-017-9799-9	2	204
orecchioni m, 2019, front immunol, v10, doi 10.3389/fimmu.2019.01084	2	159
orkin sh, 2008, cell, v132, p631, doi 10.1016/j.cell.2008.01.025	2	211
ostroumov d, 2018, cell mol life sci, v75, p689, doi 10.1007/s00018-017-2686-7	2	219
ott pa, 2017, nature, v547, p217, doi 10.1038/nature22991	2	116
overman mj, 2017, lancet oncol, v18, p1182, doi 10.1016/s1470-2045(17)30422-9	2	109
overman mj, 2018, j clin oncol, v36, p773, doi 10.1200/jco.2017.76.9901	2	131
paget s, 1989, cancer metast rev, v8, p98	2	63
paik dt, 2020, circulation, v142, p1848, doi 10.1161/circulationaha.119.041433	2	223
pallett lj, 2020, j exp med, v217, doi 10.1084/jem.20200050	2	349
palmieri v, 2020, j pathol, v251, p213, doi 10.1002/path.5449	2	248
pan ds, 2021, front mol biosci, v8, doi 10.3389/fmolb.2021.757024	2	73
pan m, 2016, nat cell biol, v18, p1090, doi 10.1038/ncb3410	2	98
pan q, 2021, j immunol res, v2021, doi 10.1155/2021/9960905	2	110
papayannopoulos v, 2018, nat rev immunol, v18, p134, doi 10.1038/nri.2017.105	2	546
paradis e, 2004, bioinformatics, v20, p289, doi [10.1093/bioinformatics/bty633 10.1093/bioinformatics/btg412]	2	98
park dj, 2021, int j mol sci, v22, doi 10.3390/ijms22094710	2	195
park sl, 2019, nature, v565, p366, doi 10.1038/s41586-018-0812-9	2	117
park sy, 2010, j clin invest, v120, p636, doi 10.1172/jci40724	2	133
parthasarathy g, 2020, hepatol commun, v4, p478, doi 10.1002/hep4.1479	2	314
paszek mj, 2005, cancer cell, v8, p241, doi 10.1016/j.ccr.2005.08.010	2	283
patel j, 2017, circulation, v135, p786, doi 10.1161/circulationaha.116.024754	2	289
patel n, 2015, j natl compr canc ne, v13, p543, doi 10.6004/jnccn.2015.0074	2	164
patsoukis n, 2015, nat commun, v6, doi 10.1038/ncomms7692	2	89
pauken ke, 2016, science, v354, p1160, doi 10.1126/science.aaf2807	2	111
payen vl, 2021, jhep rep, v3, doi 10.1016/j.jhepr.2021.100278	2	302
peery af, 2015, gastroenterology, v149, p1731, doi [10.1053/j.gastro.2018.08.063 10.1053/j.gastro.2015.08.045]	2	83
peiseler m, 2019, j clin invest, v129, p2629, doi 10.1172/jci124616	2	546
pencheva n, 2014, cell, v156, p986, doi 10.1016/j.cell.2014.01.038	2	119
peng dh, 2020, nat commun, v11, doi 10.1038/s41467-020-18298-8	2	157
peng h, 2022, biomark res, v10, doi 10.1186/s40364-022-00406-z	2	115
peng zp, 2020, j hepatol, v73, p906, doi 10.1016/j.jhep.2020.05.004	2	212
pepe-mooney bj, 2019, cell stem cell, v25, p23, doi 10.1016/j.stem.2019.04.004	2	135
perdiguero eg, 2015, nature, v518, p547, doi 10.1038/nature13989	2	301
pereira b, 2016, nat commun, v7, doi 10.1038/ncomms11479	2	113
perz jf, 2006, j hepatol, v45, p529, doi 10.1016/j.jhep.2006.05.013	2	117
petrowsky h, 2020, nat rev gastro hepat, v17, p755, doi 10.1038/s41575-020-0314-8	2	96
pezzella f, 1997, am j pathol, v151, p1417	2	317
phaneuf d, 2004, dna cell biol, v23, p592, doi 10.1089/dna.2004.23.592	2	139
philip m, 2022, nat rev immunol, v22, p209, doi 10.1038/s41577-021-00574-3	2	97
picelli s, 2017, rna biol, v14, p637, doi 10.1080/15476286.2016.1201618	2	208
pimentel h, 2017, nat methods, v14, p687, doi 10.1038/nmeth.4324	2	112
pimpin l, 2018, j hepatol, v69, p718, doi 10.1016/j.jhep.2018.05.011	2	261
pinyol r, 2021, j hepatol, v75, p865, doi 10.1016/j.jhep.2021.04.049	2	131
piskol r, 2013, am j hum genet, v93, p641, doi 10.1016/j.ajhg.2013.08.008	2	123
piskounova e, 2015, nature, v527, p186, doi 10.1038/nature15726	2	89
pitzalis c, 2014, nat rev immunol, v14, p447, doi 10.1038/nri3700	2	319
pizzolato g, 2019, p natl acad sci usa, v116, p11906, doi 10.1073/pnas.1818488116	2	151
plasschaert lw, 2018, nature, v560, p377, doi 10.1038/s41586-018-0394-6	2	134
pliner ha, 2019, nat methods, v16, p983, doi 10.1038/s41592-019-0535-3	2	113
plitas g, 2016, immunity, v45, p1122, doi 10.1016/j.immuni.2016.10.032	2	98
porichis f, 2014, nat commun, v5, doi 10.1038/ncomms6641	2	254
porter rl, 2019, p natl acad sci usa, v116, p26835, doi 10.1073/pnas.1914915116	2	114
portolani n, 2006, ann surg, v243, p229, doi 10.1097/01.sla.0000197706.21803.a1	2	272
postow ma, 2015, j clin oncol, v33, p1974, doi 10.1200/jco.2014.59.4358	2	104
potter ss, 2018, nat rev nephrol, v14, p479, doi 10.1038/s41581-018-0021-7	2	118
prakoso e, 2014, liver transplant, v20, p1508, doi 10.1002/lt.24007	2	100
priestley p, 2019, nature, v575, p210, doi 10.1038/s41586-019-1689-y	2	75
principe m, 2017, j hematol oncol, v10, doi 10.1186/s13045-016-0385-8	2	90
provenzano pp, 2012, cancer cell, v21, p418, doi 10.1016/j.ccr.2012.01.007	2	115
puche je, 2013, hepatology, v57, p340, doi 10.1002/hep.26053	2	305
pulli b, 2015, antioxid redox sign, v23, p1255, doi 10.1089/ars.2014.6108	2	546
puré e, 2018, oncogene, v37, p4343, doi 10.1038/s41388-018-0275-3	2	425
pyonteck sm, 2013, nat med, v19, p1264, doi 10.1038/nm.3337	2	211
pàez-ribes m, 2009, cancer cell, v15, p220, doi 10.1016/j.ccr.2009.01.027	2	317
péneau c, 2022, gut, v71, p616, doi 10.1136/gutjnl-2020-323153	2	93
qian bz, 2010, cell, v141, p39, doi 10.1016/j.cell.2010.03.014	2	138
qian jb, 2020, cell res, v30, p745, doi 10.1038/s41422-020-0355-0	2	194
qiao g, 2018, int j mol sci, v19, doi 10.3390/ijms19103060	2	96
qin jj, 2012, nature, v490, p55, doi 10.1038/nature11450	2	335
qin sk, 2021, liver cancer, v10, p296, doi 10.1159/000513486	2	155
quinlan ar, 2010, bioinformatics, v26, p841, doi 10.1093/bioinformatics/btq033	2	100
rabot s, 2010, faseb j, v24, p4948, doi 10.1096/fj.10-164921	2	325
racanelli v, 2006, hepatology, v43, ps54, doi 10.1002/hep.21060	2	236
rada m, 2021, commun biol, v4, doi 10.1038/s42003-021-02481-8	2	248
radaeva s, 2006, gastroenterology, v130, p435, doi 10.1053/j.gastro.2005.10.055	2	546
rafii s, 2016, nature, v529, p316, doi 10.1038/nature17040	2	175
raj a, 2008, nat methods, v5, p877, doi 10.1038/nmeth.1253	2	213
ramakrishna g, 2013, liver cancer, v2, p367, doi 10.1159/000343852	2	215
ramilowski ja, 2015, nat commun, v6, doi 10.1038/ncomms8866	2	158
ranganathan s, 2020, pediatr devel pathol, v23, p79, doi 10.1177/1093526619875228	2	229
rantalainen m, 2018, brief funct genomics, v17, p273, doi 10.1093/bfgp/elx036	2	201
rao a, 2021, nature, v596, p211, doi 10.1038/s41586-021-03634-9	2	269
raoul jl, 2019, cancer treat rev, v72, p28, doi 10.1016/j.ctrv.2018.11.002	2	77
ratziu v, 2020, hepatology, v72, p892, doi 10.1002/hep.31108	2	546
razumilava n, 2014, lancet, v383, p2168, doi 10.1016/s0140-6736(13)61903-0	2	102
reardon da, 2020, jama oncol, v6, p1003, doi 10.1001/jamaoncol.2020.1024	2	162
rebecca vw, 2019, cancer discov, v9, p220, doi 10.1158/2159-8290.cd-18-0706	2	83
reck m, 2016, new engl j med, v375, p1823, doi 10.1056/nejmoa1606774	2	92
regev aviv, 2017, elife, v6, doi 10.7554/elife.27041	2	172
reid dt, 2016, plos one, v11, doi 10.1371/journal.pone.0159524	2	323
ren xw, 2020, cell res, v30, p763, doi 10.1038/s41422-020-0353-2	2	224
ren zg, 2021, lancet oncol, v22, p977, doi 10.1016/s1470-2045(21)00252-7	2	229
rhodes dr, 2007, neoplasia, v9, p166, doi 10.1593/neo.07112	2	123
riaz n, 2017, cell, v171, p934, doi 10.1016/j.cell.2017.09.028	2	205
ribas a, 2016, j exp med, v213, p2835, doi 10.1084/jem.20161462	2	102
ribas a, 2018, science, v359, p1350, doi 10.1126/science.aar4060	2	114
riethdorf s, 2018, adv drug deliver rev, v125, p102, doi 10.1016/j.addr.2018.01.011	2	207
rigatti steven j, 2017, j insur med, v47, p31, doi 10.17849/insm-47-01-31-39.1	2	115
riihimäki m, 2016, sci rep-uk, v6, doi 10.1038/srep29765	2	101
rizvi s, 2021, hepatology, v73, p86, doi 10.1002/hep.31416	2	151
rocha as, 2015, cell rep, v13, p1757, doi 10.1016/j.celrep.2015.10.049	2	185
rodriguez-meira a, 2019, mol cell, v73, p1292, doi 10.1016/j.molcel.2019.01.009	2	97
roehlen n, 2020, cells-basel, v9, doi 10.3390/cells9040875	2	152
roh w, 2017, sci transl med, v9, doi 10.1126/scitranslmed.aah3560	2	192
ronca r, 2018, curr opin oncol, v30, p45, doi 10.1097/cco.0000000000000420	2	84
rosenthal r, 2016, genome biol, v17, doi 10.1186/s13059-016-0893-4	2	136
rosenthal r, 2019, nature, v567, p479, doi 10.1038/s41586-019-1032-7	2	151
ross em, 2016, genome biol, v17, doi 10.1186/s13059-016-0929-9	2	86
roumenina lt, 2019, cancer immunol res, v7, p1091, doi 10.1158/2326-6066.cir-18-0891	2	160
roumenina lt, 2019, nat rev cancer, v19, p698, doi 10.1038/s41568-019-0210-0	2	85
ruffell b, 2014, cancer cell, v26, p623, doi 10.1016/j.ccell.2014.09.006	2	113
ruffell b, 2015, cancer cell, v27, p462, doi 10.1016/j.ccell.2015.02.015	2	101
ruscetti m, 2018, science, v362, p1416, doi 10.1126/science.aas9090	2	147
sabbagh mf, 2018, elife, v7, doi 10.7554/elife.36187	2	289
sabbatino f, 2016, clin cancer res, v22, p470, doi 10.1158/1078-0432.ccr-15-0715	2	121
sachs n, 2018, cell, v172, p373, doi 10.1016/j.cell.2017.11.010	2	81
saelens w, 2019, nat biotechnol, v37, p547, doi 10.1038/s41587-019-0071-9	2	157
saha sk, 2014, nature, v513, p110, doi 10.1038/nature13441	2	100
sahin u, 2017, nature, v547, p222, doi 10.1038/nature23003	2	116
saitou n, 1987, mol biol evol, v4, p406, doi 10.1093/oxfordjournals.molbev.a040454	2	100
sakai m, 2019, immunity, v51, p655, doi 10.1016/j.immuni.2019.09.002	2	348
salmon h, 2019, nat rev cancer, v19, p215, doi 10.1038/s41568-019-0125-9	2	159
sampaziotis f, 2017, nat med, v23, p954, doi 10.1038/nm.4360	2	223
samstein rm, 2019, nat genet, v51, p202, doi 10.1038/s41588-018-0312-8	2	178
sanjana ne, 2014, nat methods, v11, p783, doi 10.1038/nmeth.3047	2	131
sanjurjo l, 2015, autophagy, v11, p487, doi 10.1080/15548627.2015.1017183	2	76
santilli f, 2012, obes rev, v13, p27, doi 10.1111/j.1467-789x.2011.00930.x	2	546
sanyal aj, 2021, new engl j med, v385, p1559, doi 10.1056/nejmoa2029349	2	355
sas z, 2022, int j mol sci, v23, doi 10.3390/ijms23073778	2	84
sasagawa y, 2013, genome biol, v14, doi 10.1186/gb-2013-14-4-r31	2	163
sasagawa y, 2018, genome biol, v19, doi 10.1186/s13059-018-1407-3	2	163
sathe a, 2020, clin cancer res, v26, p2640, doi 10.1158/1078-0432.ccr-19-3231	2	186
satriano l, 2019, nat rev gastro hepat, v16, p748, doi 10.1038/s41575-019-0217-8	2	114
sayiner m, 2019, digest dis sci, v64, p910, doi 10.1007/s10620-019-05537-2	2	114
scarpa a, 2017, nature, v543, p65, doi 10.1038/nature21063	2	68
schaub jr, 2018, nature, v557, p247, doi 10.1038/s41586-018-0075-5	2	128
schindelin j, 2012, nat methods, v9, p676, doi [10.1038/nmeth.2019 10.1038/nmeth.2019]	2	177
schmelzer e, 2007, j exp med, v204, p1973, doi 10.1084/jem.20061603	2	75
schmidt-arras d, 2016, j hepatol, v64, p1403, doi 10.1016/j.jhep.2016.02.004	2	77
schmittnaegel m, 2017, sci transl med, v9, doi 10.1126/scitranslmed.aak9670	2	317
schneider km, 2015, hepatology, v62, p1405, doi 10.1002/hep.27982	2	546
schubert m, 2018, nat commun, v9, doi 10.1038/s41467-017-02391-6	2	115
schuijers j, 2015, cell stem cell, v16, p158, doi 10.1016/j.stem.2014.12.006	2	110
schulze k, 2016, j hepatol, v65, p1031, doi 10.1016/j.jhep.2016.05.035	2	279
schuster s, 2018, nat rev gastro hepat, v15, p349, doi 10.1038/s41575-018-0009-6	2	546
schwabe rf, 2018, nat rev gastro hepat, v15, p738, doi 10.1038/s41575-018-0065-y	2	356
segerstolpe å, 2016, cell metab, v24, p593, doi 10.1016/j.cmet.2016.08.020	2	256
seglen p o, 1976, methods cell biol, v13, p29, doi 10.1016/s0091-679x(08)61797-5	2	157
seki e, 2007, nat med, v13, p1324, doi 10.1038/nm1663	2	80
seki s, 2011, clin dev immunol, doi 10.1155/2011/868345	2	221
sekiya s, 2014, am j pathol, v184, p1468, doi 10.1016/j.ajpath.2014.01.005	2	120
senft d, 2016, trends cancer, v2, p429, doi 10.1016/j.trecan.2016.06.004	2	188
senoo h, 2017, anat sci int, v92, p387, doi 10.1007/s12565-017-0395-9	2	239
serra d, 2019, nature, v569, p66, doi 10.1038/s41586-019-1146-y	2	177
serrano m, 1997, cell, v88, p593, doi 10.1016/s0092-8674(00)81902-9	2	75
shalapour s, 2015, nature, v521, p94, doi 10.1038/nature14395	2	105
shalek ak, 2014, nature, v510, p363, doi 10.1038/nature13437	2	172
shang b, 2015, sci rep-uk, v5, doi 10.1038/srep15179	2	191
shang ls, 2018, j gastroenterol, v53, p6, doi 10.1007/s00535-017-1404-4	2	92
shapouri-moghaddam a, 2018, j cell physiol, v233, p6425, doi 10.1002/jcp.26429	2	119
sharma p, 2020, nat rev immunol, v20, p75, doi 10.1038/s41577-020-0275-8	2	131
shaul me, 2017, j leukocyte biol, v102, p343, doi 10.1189/jlb.5mr1216-508r	2	286
shaul me, 2019, nat rev clin oncol, v16, p601, doi 10.1038/s41571-019-0222-4	2	106
shen sh, 2014, p natl acad sci usa, v111, pe5593, doi 10.1073/pnas.1419161111	2	110
shen z, 2016, mol ther, v24, p1358, doi 10.1038/mt.2016.56	2	147
sheng kw, 2017, nat methods, v14, p267, doi [10.1038/nmeth.4145 10.1038/nmeth.4145]	2	97
sherman bt, 2022, nucleic acids res, v50, pw216, doi 10.1093/nar/gkac194	2	242
sherman mh, 2014, cell, v159, p80, doi 10.1016/j.cell.2014.08.007	2	281
sherman mh, 2018, annu rev cell dev bi, v34, p333, doi 10.1146/annurev-cellbio-100617-062855	2	110
shi f, 2011, int j cancer, v128, p887, doi 10.1002/ijc.25397	2	316
shi lj, 2017, oncotarget, v8, p34844, doi 10.18632/oncotarget.16758	2	245
shi lr, 2016, clin cancer res, v22, p1173, doi 10.1158/1078-0432.ccr-15-1352	2	92
shi lr, 2019, nat commun, v10, doi 10.1038/s41467-019-13204-3	2	92
shimasaki n, 2020, nat rev drug discov, v19, p200, doi 10.1038/s41573-019-0052-1	2	124
shriki a, 2021, cancer res, v81, p4766, doi 10.1158/0008-5472.can-21-0321	2	81
sia d, 2015, nat commun, v6, doi 10.1038/ncomms7087	2	352
siegel rl, 2019, ca-cancer j clin, v69, p7, doi 10.3322/caac.21551	2	114
simons m, 2016, nat rev mol cell bio, v17, p611, doi 10.1038/nrm.2016.87	2	225
singal ag, 2015, clin gastroenterol h, v13, p2140, doi 10.1016/j.cgh.2015.08.014	2	151
sirica ae, 2014, hepatology, v59, p2397, doi 10.1002/hep.26762	2	268
sirivatanauksorn y, 1999, j pathol, v189, p344, doi 10.1002/(sici)1096-9896(199911)189:3<344::aid-path430>3.0.co;2-g	2	154
siska pj, 2020, immunol rev, v295, p187, doi 10.1111/imr.12846	2	121
smallwood sa, 2014, nat methods, v11, p817, doi [10.1038/nmeth.3035 10.1038/nmeth.3035]	2	324
smit jjm, 1993, cell, v75, p451, doi 10.1016/0092-8674(93)90380-9	2	161
smith t, 2017, genome res, v27, p491, doi 10.1101/gr.209601.116	2	117
snyder a, 2014, new engl j med, v371, p2189, doi 10.1056/nejmoa1406498	2	185
snyder rj, 2016, wound repair regen, v24, p613, doi 10.1111/wrr.12444	2	209
song cq, 2017, gastroenterology, v152, p1161, doi 10.1053/j.gastro.2016.12.002	2	136
song gy, 2021, theranostics, v11, p2318, doi 10.7150/thno.48739	2	225
song hb, 2022, nat commun, v13, doi 10.1038/s41467-022-32473-z	2	229
song mj, 2021, hepatology, v73, p1717, doi 10.1002/hep.31792	2	405
song qq, 2019, cancer med-us, v8, p3072, doi 10.1002/cam4.2113	2	196
song t, 2015, oncotarget, v6, p12061, doi 10.18632/oncotarget.3616	2	405
song xy, 2020, nature, v577, p410, doi 10.1038/s41586-019-1865-0	2	546
spanjaard b, 2018, nat biotechnol, v36, p469, doi 10.1038/nbt.4124	2	223
spann nj, 2012, cell, v151, p138, doi 10.1016/j.cell.2012.06.054	2	123
spits c, 2006, nat protoc, v1, p1965, doi 10.1038/nprot.2006.326	2	131
spitzer mh, 2016, cell, v165, p780, doi 10.1016/j.cell.2016.04.019	2	120
srinivasan m, 2002, am j pathol, v161, p1961, doi 10.1016/s0002-9440(10)64472-0	2	210
srivatsan sr, 2020, science, v367, p45, doi 10.1126/science.aax6234	2	164
st laurent g, 2015, trends genet, v31, p239, doi 10.1016/j.tig.2015.03.007	2	232
sterzynska k, 2018, int j mol sci, v19, doi 10.3390/ijms19102901	2	95
stiglund n, 2019, front immunol, v10, doi 10.3389/fimmu.2019.01255	2	546
stormo gary d, 2013, curr protoc bioinformatics, v43, doi [10.1002/0471250953.bi1110s43 10.1002/0471250953.bi1201s43]	2	118
strauss o, 2017, sci rep-uk, v7, doi 10.1038/srep44356	2	171
su xb, 2017, bmc genomics, v18, doi 10.1186/s12864-017-4342-x	2	229
subramanian a, 2017, cell, v171, p1437, doi 10.1016/j.cell.2017.10.049	2	89
sugiura k, 2019, am j pathol, v189, p1863, doi 10.1016/j.ajpath.2019.05.014	2	119
sun dc, 2022, nat biotechnol, v40, p527, doi 10.1038/s41587-021-01091-3	2	96
sun gy, 2018, cell rep, v25, p3786, doi 10.1016/j.celrep.2018.12.006	2	546
sun hy, 2018, cancer res, v78, p6581, doi 10.1158/0008-5472.can-18-1049	2	85
sun k, 2017, cancer lett, v388, p198, doi 10.1016/j.canlet.2016.12.004	2	406
sun lk, 2019, j exp clin canc res, v38, doi 10.1186/s13046-019-1163-6	2	203
sun xj, 2021, nature, v599, p673, doi 10.1038/s41586-021-04057-2	2	305
sun xx, 2017, cancer cell, v32, p574, doi 10.1016/j.ccell.2017.10.007	2	85
sun zhengda, 2018, oncotarget, v9, p10945, doi 10.18632/oncotarget.23760	2	289
sung pil soo, 2020, j liver cancer, v20, p128, doi 10.17998/jlc.20.2.128	2	195
sung ps, 2015, p natl acad sci usa, v112, p10443, doi 10.1073/pnas.1513341112	2	195
sung ps, 2020, front oncol, v10, doi 10.3389/fonc.2020.01043	2	195
svicher v, 2021, gut, v70, p2337, doi 10.1136/gutjnl-2020-323300	2	93
sweeney md, 2019, physiol rev, v99, p21, doi 10.1152/physrev.00050.2017	2	289
syn wk, 2010, hepatology, v51, p1998, doi 10.1002/hep.23599	2	546
syn wk, 2012, gut, v61, p1323, doi 10.1136/gutjnl-2011-301857	2	546
szabo pa, 2019, sci immunol, v4, doi 10.1126/sciimmunol.aas9673	2	125
szklarczyk d, 2021, nucleic acids res, v49, pd605, doi 10.1093/nar/gkaa1074	2	75
tan at, 2019, gastroenterology, v156, p1862, doi 10.1053/j.gastro.2019.01.251	2	422
tang fc, 2010, nat protoc, v5, p516, doi 10.1038/nprot.2009.236	2	85
tang kw, 2013, nat commun, v4, doi 10.1038/ncomms3513	2	312
tang lsy, 2018, jama-j am med assoc, v319, p1802, doi 10.1001/jama.2018.3795	2	232
tang m, 2022, sci adv, v8, doi 10.1126/sciadv.abn5683	2	108
tang xm, 2019, cell biosci, v9, doi 10.1186/s13578-019-0314-y	2	124
tang y, 2011, clin exp immunol, v166, p281, doi 10.1111/j.1365-2249.2011.04471.x	2	546
taniguchi h, 2016, cancer sci, v107, p1556, doi 10.1111/cas.13069	2	177
taniguchi k, 2018, nat rev immunol, v18, p309, doi 10.1038/nri.2017.142	2	176
tasic b, 2016, nat neurosci, v19, p335, doi 10.1038/nn.4216	2	123
tate jg, 2019, nucleic acids res, v47, pd941, doi 10.1093/nar/gky1015	2	112
taura k, 2010, hepatology, v51, p1027, doi 10.1002/hep.23368	2	356
tauriello dvf, 2017, mol oncol, v11, p97, doi 10.1002/1878-0261.12018	2	91
taylor ct, 2017, nat rev immunol, v17, p774, doi 10.1038/nri.2017.103	2	96
tcyganov e, 2018, curr opin immunol, v51, p76, doi 10.1016/j.coi.2018.03.009	2	240
teng mwl, 2015, cancer res, v75, p2139, doi 10.1158/0008-5472.can-15-0255	2	156
thiery jp, 2002, nat rev cancer, v2, p442, doi 10.1038/nrc822	2	87
thommen ds, 2018, nat med, v24, p994, doi 10.1038/s41591-018-0057-z	2	104
tian bl, 2022, front oncol, v12, doi 10.3389/fonc.2022.857037	2	173
tibshirani r, 1996, j roy stat soc b, v58, p267, doi 10.1111/j.2517-6161.1996.tb02080.x	2	115
tickle t., 2019, infercnv of the trinity ctat project, doi 10.1101/2021	2	97
todesca p, 2019, hepatology, v70, p745, doi 10.1002/hep.30588	2	107
togashi y, 2019, nat rev clin oncol, v16, p356, doi 10.1038/s41571-019-0175-7	2	123
tokunaga r, 2018, cancer treat rev, v63, p40, doi 10.1016/j.ctrv.2017.11.007	2	147
torre la, 2015, ca-cancer j clin, v65, p87, doi 10.3322/caac.21262	2	81
torres s, 2013, clin cancer res, v19, p6006, doi 10.1158/1078-0432.ccr-13-1130	2	75
tosti l, 2021, gastroenterology, v160, p1330, doi 10.1053/j.gastro.2020.11.010	2	107
toubal a, 2019, nat rev immunol, v19, p643, doi 10.1038/s41577-019-0191-y	2	93
traag va, 2019, sci rep-uk, v9, doi 10.1038/s41598-019-41695-z	2	115
trapnell c, 2009, bioinformatics, v25, p1105, doi 10.1093/bioinformatics/btp120	2	95
trapnell c, 2012, nat protoc, v7, p562, doi 10.1038/nprot.2012.016	2	93
triantafyllou e, 2018, gut, v67, p333, doi 10.1136/gutjnl-2016-313615	2	441
trobaugh-lotrario ad, 2012, pediatr blood cancer, v59, p809, doi 10.1002/pbc.24219	2	198
tsuchida t, 2018, j hepatol, v69, p385, doi 10.1016/j.jhep.2018.03.011	2	153
tsvetkov p, 2022, science, v375, p1254, doi 10.1126/science.abf0529	2	106
tumeh pc, 2017, cancer immunol res, v5, p417, doi 10.1158/2326-6066.cir-16-0325	2	98
turajlic s, 2019, nat rev genet, v20, p404, doi 10.1038/s41576-019-0114-6	2	145
turnbaugh pj, 2008, cell host microbe, v3, p213, doi 10.1016/j.chom.2008.02.015	2	335
turner r, 2011, hepatology, v53, p1035, doi 10.1002/hep.24157	2	75
uehara takeki, 2014, curr protoc pharmacol, v66, doi 10.1002/0471141755.ph1430s66	2	141
urtasun r, 2012, hepatology, v55, p594, doi 10.1002/hep.24701	2	116
valastyan s, 2011, cell, v147, p275, doi 10.1016/j.cell.2011.09.024	2	107
valiente m, 2014, cell, v156, p1002, doi 10.1016/j.cell.2014.01.040	2	317
valkenburg kc, 2018, nat rev clin oncol, v15, p366, doi 10.1038/s41571-018-0007-1	2	308
valle jw, 2016, ann oncol, v27, pv28, doi 10.1093/annonc/mdw324	2	179
valle jw, 2021, lancet, v397, p428, doi 10.1016/s0140-6736(21)00153-7	2	112
van cutsem e, 2016, ann oncol, v27, p1386, doi 10.1093/annonc/mdw235	2	111
van dam pj, 2017, brit j cancer, v117, p1427, doi 10.1038/bjc.2017.334	2	226
van dam pj, 2018, semin cancer biol, v52, p86, doi 10.1016/j.semcancer.2018.01.009	2	304
van der flier lg, 2009, cell, v136, p903, doi 10.1016/j.cell.2009.01.031	2	110
van der windt dj, 2018, hepatology, v68, p1347, doi 10.1002/hep.29914	2	546
van galen p, 2019, cell, v176, p1265, doi 10.1016/j.cell.2019.01.031	2	101
van wilgenburg b, 2016, nat commun, v7, doi 10.1038/ncomms11653	2	229
vande lune p, 2018, j clin transl hepato, v6, p175, doi 10.14218/jcth.2017.00045	2	107
vasiljeva o, 2006, cancer res, v66, p5242, doi 10.1158/0008-5472.can-05-4463	2	136
vickovic s, 2022, nat commun, v13, doi 10.1038/s41467-022-28445-y	2	360
vijgen s, 2017, hepatobil surg nutr, v6, p22, doi 10.21037/hbsn.2016.11.04	2	352
villanueva a, 2011, gastroenterology, v140, p1501, doi 10.1053/j.gastro.2011.02.006	2	139
villanueva a, 2015, hepatology, v61, p1945, doi 10.1002/hep.27732	2	171
vitale i, 2021, nat med, v27, p212, doi 10.1038/s41591-021-01233-9	2	223
vlachogiannis g, 2018, science, v359, p920, doi 10.1126/science.aao2774	2	96
vogel a, 2022, lancet, v400, p1345, doi 10.1016/s0140-6736(22)01200-4	2	101
vogel dys, 2014, immunobiology, v219, p695, doi 10.1016/j.imbio.2014.05.002	2	167
vogelstein b, 2013, science, v339, p1546, doi 10.1126/science.1235122	2	88
vonderheide rh, 2020, annu rev med, v71, p47, doi 10.1146/annurev-med-062518-045435	2	116
vong jsl, 2021, clin chem, v67, p1492, doi 10.1093/clinchem/hvab116	2	117
voron t, 2015, j exp med, v212, p139, doi 10.1084/jem.20140559	2	155
wagner de, 2020, nat rev genet, v21, p410, doi 10.1038/s41576-020-0223-2	2	309
walcher l, 2020, front immunol, v11, doi 10.3389/fimmu.2020.01280	2	177
wald o, 2004, eur j immunol, v34, p1164, doi 10.1002/eji.200324441	2	103
wallace mc, 2015, expert rev gastroent, v9, p765, doi 10.1586/17474124.2015.1028363	2	149
wan ss, 2014, gastroenterology, v147, p1393, doi 10.1053/j.gastro.2014.08.039	2	201
wang aq, 2018, nat commun, v9, doi 10.1038/s41467-018-03276-y	2	162
wang dy, 2019, ebiomedicine, v46, p119, doi 10.1016/j.ebiom.2019.07.058	2	103
wang f, 2012, j mol diagn, v14, p22, doi 10.1016/j.jmoldx.2011.08.002	2	262
wang gf, 2021, bioengineered, v12, p30, doi 10.1080/21655979.2020.1855914	2	99
wang hu, 1998, cell, v93, p741, doi 10.1016/s0092-8674(00)81436-1	2	289
wang j, 2016, cell, v165, p668, doi 10.1016/j.cell.2016.03.009	2	210
wang j, 2017, science, v358, p111, doi 10.1126/science.aam9690	2	546
wang j, 2019, cell, v176, p334, doi 10.1016/j.cell.2018.11.010	2	94
wang jx, 2019, j cell biochem, v120, p17142, doi 10.1002/jcb.28974	2	126
wang jx, 2019, j hepatol, v71, p742, doi 10.1016/j.jhep.2019.05.027	2	109
wang mj, 2017, sci rep-uk, v7, doi 10.1038/srep43446	2	111
wang sm, 2007, clin cancer res, v13, p6275, doi 10.1158/1078-0432.ccr-06-2236	2	125
wang ss, 2019, cell mol immunol, v16, p6, doi 10.1038/s41423-018-0027-x	2	93
wang ss, 2021, hepatology, v74, p1578, doi 10.1002/hep.31848	2	405
wang xc, 2019, j hepatol, v71, p731, doi 10.1016/j.jhep.2019.05.015	2	201
wang xc, 2019, j med genet, v56, p18, doi 10.1136/jmedgenet-2018-105267	2	196
wang yf, 2022, theranostics, v12, p4163, doi 10.7150/thno.71873	2	231
wang z, 2009, nat rev genet, v10, p57, doi 10.1038/nrg2484	2	156
wang z, 2020, j transl med, v18, doi 10.1186/s12967-020-02255-6	2	187
warburg o, 1956, science, v123, p309, doi 10.1126/science.123.3191.309	2	114
ward em, 2017, ca-cancer j clin, v67, p399, doi 10.3322/caac.21407	2	65
wardell cp, 2018, j hepatol, v68, p959, doi 10.1016/j.jhep.2018.01.009	2	282
warkiani me, 2016, nat protoc, v11, p134, doi 10.1038/nprot.2016.003	2	95
wculek sk, 2015, nature, v528, p413, doi 10.1038/nature16140	2	106
wculek sk, 2020, nat rev immunol, v20, p7, doi 10.1038/s41577-019-0210-z	2	131
weber j, 2015, p natl acad sci usa, v112, p13982, doi 10.1073/pnas.1512392112	2	181
wehr a, 2013, j immunol, v190, p5226, doi 10.4049/jimmunol.1202909	2	546
wei q, 2017, ann oncol, v28, p2135, doi 10.1093/annonc/mdx278	2	172
wei y, 2019, gastroenterology, v156, p1890, doi 10.1053/j.gastro.2019.01.250	2	110
weiskirchen s, 2017, methods mol biol, v1627, p165, doi 10.1007/978-1-4939-7113-8_11	2	147
wells rg, 2014, gastroenterology, v147, p41, doi 10.1053/j.gastro.2014.05.001	2	405
wen yk, 2021, cell mol immunol, v18, p45, doi 10.1038/s41423-020-00558-8	2	119
wesley bt, 2022, nat cell biol, v24, p1487, doi 10.1038/s41556-022-00989-7	2	346
wherry ej, 2007, immunity, v27, p670, doi 10.1016/j.immuni.2007.09.006	2	188
whitesides gm, 2006, nature, v442, p368, doi 10.1038/nature05058	2	270
wickham h, 2009, use r, p1, doi 10.1007/978-0-387-98141-3	2	106
wickham h., 2016, ggplot2: elegant graphics for data analysis, doi 10.1007/978-3-319-24277-4	2	205
wickham h., 2016, j stat softw, doi 10.18637/jss.v077.b02	2	85
wilhelm a, 2016, j pathol, v239, p109, doi 10.1002/path.4707	2	206
williams br, 2008, science, v322, p703, doi 10.1126/science.1160058	2	93
winer da, 2011, nat med, v17, p610, doi 10.1038/nm.2353	2	365
wing jb, 2019, immunity, v50, p302, doi 10.1016/j.immuni.2019.01.020	2	111
winkler j, 2020, nat commun, v11, doi 10.1038/s41467-020-18794-x	2	139
wohlfeil sa, 2019, cancer res, v79, p598, doi 10.1158/0008-5472.can-18-1752	2	91
won c, 2015, hepatology, v62, p1160, doi 10.1002/hep.27968	2	89
wong ccl, 2011, gastroenterology, v140, p322, doi 10.1053/j.gastro.2010.10.006	2	124
wong ccl, 2014, hepatology, v60, p1645, doi 10.1002/hep.27320	2	307
wong mcs, 2019, nat rev gastro hepat, v16, p57, doi 10.1038/s41575-018-0055-0	2	93
wood ld, 2022, gastroenterology, v163, p386, doi 10.1053/j.gastro.2022.03.056	2	100
woodfield se, 2017, sci rep-uk, v7, doi 10.1038/s41598-017-17665-8	2	193
wright jh, 2014, int j cancer, v134, p778, doi 10.1002/ijc.28421	2	405
wu c, 2018, j clin invest, v128, p3425, doi 10.1172/jci97973	2	114
wu hj, 2019, j am soc nephrol, v30, p23, doi 10.1681/asn.2018090912	2	155
wu jd, 2021, hepatology, v73, p1365, doi 10.1002/hep.31432	2	178
wu q, 2019, j hematol oncol, v12, doi 10.1186/s13045-019-0739-0	2	104
wu r, 2020, sci rep-uk, v10, doi 10.1038/s41598-020-76458-8	2	96
wu sh, 2019, nature, v575, p699, doi 10.1038/s41586-019-1763-5	2	106
wu xq, 2019, mol ther, v27, p1483, doi 10.1016/j.ymthe.2019.04.020	2	316
wu y, 2013, hepatology, v57, p1107, doi 10.1002/hep.26192	2	178
wu ym, 2013, cancer discov, v3, p636, doi 10.1158/2159-8290.cd-13-0050	2	352
wynn ta, 2010, semin liver dis, v30, p245, doi 10.1055/s-0030-1255354	2	274
wynn ta, 2012, nat med, v18, p1028, doi 10.1038/nm.2807	2	90
wynn ta, 2013, nature, v496, p445, doi 10.1038/nature12034	2	350
wynn ta, 2016, immunity, v44, p450, doi 10.1016/j.immuni.2016.02.015	2	344
xiang rs, 2021, aging-us, v13, p5928, doi 10.18632/aging.202515	2	132
xiang xn, 2021, signal transduct tar, v6, doi 10.1038/s41392-021-00484-9	2	202
xiao n, 2022, cancer immunol immun, v71, p57, doi 10.1007/s00262-021-02962-z	2	151
xiao x, 2016, cancer discov, v6, p546, doi 10.1158/2159-8290.cd-15-1408	2	75
xie dy, 2019, clin transl gastroen, v10, doi 10.14309/ctg.0000000000000006	2	228
xie kl, 2018, oncoimmunology, v7, doi 10.1080/2162402x.2017.1404214	2	190
xie t, 2018, cell rep, v22, p3625, doi 10.1016/j.celrep.2018.03.010	2	342
xie xm, 2020, nat immunol, v21, p1119, doi 10.1038/s41590-020-0736-z	2	183
xie xw, 2021, front mol biosci, v7, doi 10.3389/fmolb.2020.614034	2	76
xie y, 2021, jci insight, v6, doi 10.1172/jci.insight.150861	2	208
xu c, 2015, bioinformatics, v31, p1974, doi 10.1093/bioinformatics/btv088	2	95
xu c, 2021, carcinogenesis, v42, p1357, doi 10.1093/carcin/bgab098	2	143
xu cj, 2017, biomed pharmacother, v91, p1167, doi 10.1016/j.biopha.2017.05.056	2	117
xu jj, 2022, cancer cell int, v22, doi 10.1186/s12935-022-02508-y	2	83
xu lx, 2019, ann oncol, v30, p990, doi 10.1093/annonc/mdz103	2	195
xu ms, 2021, cell proliferat, v54, doi 10.1111/cpr.13115	2	104
xu zj, 2021, front immunol, v12, doi 10.3389/fimmu.2021.719175	2	116
[truncated: 13,160 more rows]

## Sheet: sheet10
Freq	Burst	BurstBegin	BurstEnd	Degree	Centrality	Sigma	PageRank	Label	Author	Year	Title	Source	Vol	Page	Half-life	DOI	ClusterID
33	0			47	0.07	1	0	Zhang QM (2019)	Zhang QM	2019	...	CELL	V179	P829	2.5	10.1016/j.cell.2019.10.003	2
9	0			36	0.03	1	0	Duan M (2018)	Duan M	2018	...	CELL RES	V28	P359	3.5	10.1038/cr.2018.11	0
41	1.54	2019	2020	34	0.04	1.07	0	Zheng CH (2017)	Zheng CH	2017	...	CELL	V169	P1342	3.5	10.1016/j.cell.2017.05.035	0
16	0			31	0.06	1	0	Aizarani N (2019)	Aizarani N	2019	...	NATURE	V572	P199	2.5	10.1038/s41586-019-1373-2	1
9	0.74	2019	2020	30	0.05	1.03	0	Ally A (2017)	Ally A	2017	...	CELL	V169	P1327	3.5	10.1016/j.cell.2017.05.046	0
15	1.64	2020	2021	30	0.01	1.02	0	Zheng HP (2018)	Zheng HP	2018	...	HEPATOLOGY	V68	P127	2.5	10.1002/hep.29778	0
18	0			29	0.02	1	0	Ramachandran P (2019)	Ramachandran P	2019	...	NATURE	V575	P512	2.5	10.1038/s41586-019-1631-3	2
13	0.8	2021	2023	27	0.01	1.01	0	Losic B (2020)	Losic B	2020	...	NAT COMMUN	V11	P0	1.5	10.1038/s41467-019-14050-z	0
1	0			25	0	1	0	Abu-Absi SF (2002)	Abu-Absi SF	2002	...	EXP CELL RES	V274	P56	3.5	10.1006/excr.2001.5467	3
1	0			25	0	1	0	ARUSHA O (2004)	ARUSHA O	2004	...	BIOCHIM BIOPHYS ACTA	V1691	P1	1.5		3
11	0.78	2020	2021	25	0.01	1	0	Ho DWH (2019)	Ho DWH	2019	...	CANCER LETT	V459	P176	1.5	10.1016/j.canlet.2019.06.002	0
1	0			25	0	1	0	Alpaugh ML (2002)	Alpaugh ML	2002	...	AM J PATHOL	V161	P619	3.5	10.1016/S0002-9440(10)64217-4	3
10	0			24	0.05	1	0	Aibar S (2017)	Aibar S	2017	...	NAT METHODS	V14	P1083	4.5	10.1038/NMETH.4463, 10.1038/nmeth.4463	1
8	0			24	0.03	1	0	Azizi E (2018)	Azizi E	2018	...	CELL	V174	P1293	3.5	10.1016/j.cell.2018.05.060	1
13	0			23	0.01	1	0	Finn RS (2020)	Finn RS	2020	...	NEW ENGL J MED	V382	P1894	1.5	10.1056/NEJMoa1915745	0
30	0			23	0.01	1	0	Ma LC (2019)	Ma LC	2019	...	CANCER CELL	V36	P418	2.5	10.1016/j.ccell.2019.08.007	0
27	1.54	2019	2020	23	0.05	1.08	0	MacParland SA (2018)	MacParland SA	2018	...	NAT COMMUN	V9	P0	2.5	10.1038/s41467-018-06318-7	1
1	0			22	0	1	0	Bruzzone R (1996)	Bruzzone R	1996	...	EUR J BIOCHEM	V238	P1	3.5	10.1111/j.1432-1033.1996.0001q.x	4
1	0			22	0	1	0	Bruzzone R (1996)	Bruzzone R	1996	...	BIOESSAYS	V18	P709	3.5	10.1002/bies.950180906	4
1	0			22	0	1	0	Dilber MS (1997)	Dilber MS	1997	...	CANCER RES	V57	P1523	2.5		4
14	0.86	2021	2023	21	0.01	1.01	0	Zhang M (2020)	Zhang M	2020	...	J HEPATOL	V73	P1118	1.5	10.1016/j.jhep.2020.05.039	0
2	1.33	2014	2016	21	0	1	0	Davoli T (2013)	Davoli T	2013	...	CELL	V155	P948	2.5	10.1016/j.cell.2013.10.011	7
2	1.28	2017	2018	20	0	1	0	Buettner F (2015)	Buettner F	2015	...	NAT BIOTECHNOL	V33	P155	2.5	10.1038/nbt.3102	6
6	0			20	0.01	1	0	Ho DWH (2021)	Ho DWH	2021	...	NAT COMMUN	V12	P0	0.5	10.1038/s41467-021-24010-1	0
9	0			19	0.02	1	0	Xue RD (2019)	Xue RD	2019	...	CANCER CELL	V35	P932	2.5	10.1016/j.ccell.2019.04.007	1
5	1.94	2020	2021	19	0.01	1.01	0	Hou Y (2016)	Hou Y	2016	...	CELL RES	V26	P304	3.5	10.1038/cr.2016.23	0
4	0			19	0.01	1	0	Dong X (2021)	Dong X	2021	...	CELL DEATH DISCOV	V7	P0	0.5	10.1038/s41420-021-00403-5	0
2	0			18	0	1	0	Ben-Moshe S (2019)	Ben-Moshe S	2019	...	NAT METAB	V1	P899	0.5	10.1038/s42255-019-0109-9	1
12	0			18	0	1	0	Sun YF (2021)	Sun YF	2021	...	CELL	V184	P404	0.5	10.1016/j.cell.2020.11.041	0
2	0			18	0	1	0	Ben-Moshe S (2019)	Ben-Moshe S	2019	...	NAT REV GASTRO HEPAT	V16	P395	0.5	10.1038/s41575-019-0134-x	1
6	0.37	2021	2023	17	0.01	1	0	Craig AJ (2020)	Craig AJ	2020	...	NAT REV GASTRO HEPAT	V17	P139	1.5	10.1038/s41575-019-0229-4	0
8	0			17	0.02	1	0	Guo XY (2018)	Guo XY	2018	...	NAT MED	V24	P978	3.5	10.1038/s41591-018-0045-3	0
2	0			17	0.01	1	0	Duffy AG (2017)	Duffy AG	2017	...	J HEPATOL	V66	P545	3.5	10.1016/j.jhep.2016.10.029	2
11	0.78	2020	2021	17	0.02	1.01	0	El-Khoueiry AB (2017)	El-Khoueiry AB	2017	...	LANCET	V389	P2492	3.5	10.1016/S0140-6736(17)31046-2	0
9	1.4	2020	2021	17	0.01	1.02	0	Xiong XL (2019)	Xiong XL	2019	...	MOL CELL	V75	P644	1.5	10.1016/j.molcel.2019.07.028	2
5	0			16	0.02	1	0	Chung W (2017)	Chung W	2017	...	NAT COMMUN	V8	P0	0.5	10.1038/ncomms15081	8
1	0			16	0	1	0	BALLARDINI G (1995)	BALLARDINI G	1995	...	HEPATOLOGY	V21	P730	1.5	10.1016/0270-9139(95)90525-1	10
1	0			16	0	1	0	CERNY A (1995)	CERNY A	1995	...	J CLIN INVEST	V95	P521	1.5	10.1172/JCI117694	10
1	0			16	0	1	0	BLUM HE (1994)	BLUM HE	1994	...	HEPATOLOGY	V19	P251	2.5	10.1016/0270-9139(94)90078-7	10
7	0			16	0.01	1	0	Binnewies M (2018)	Binnewies M	2018	...	NAT MED	V24	P541	3.5	10.1038/s41591-018-0014-x	1
1	0			16	0	1	0	Arendt T (2010)	Arendt T	2010	...	AM J PATHOL	V177	P15	3.5	10.2353/ajpath.2010.090955	7
4	0			16	0	1	0	Sun YF (2021)	Sun YF	2021	...	NAT COMMUN	V12	P0	0.5	10.1038/s41467-021-24386-0	0
1	0			16	0	1	0	Davoli T (2011)	Davoli T	2011	...	ANNU REV CELL DEV BI	V27	P585	2.5	10.1146/annurev-cellbio-092910-154234	7
8	1.01	2020	2021	16	0.01	1.01	0	Kurebayashi Y (2018)	Kurebayashi Y	2018	...	HEPATOLOGY	V68	P1025	2.5	10.1002/hep.29904	0
1	0			16	0	1	0	BLIGHT K (1992)	BLIGHT K	1992	...	LIVER	V12	P286	4.5		10
25	0			16	0.02	1	0	Butler A (2018)	Butler A	2018	...	NAT BIOTECHNOL	V36	P411	3.5	10.1038/nbt.4096	2
7	0			16	0.01	1	0	Zhang L (2020)	Zhang L	2020	...	CELL	V181	P442	1.5	10.1016/j.cell.2020.03.048	1
1	0			16	0	1	0	DAMMACCO F (1994)	DAMMACCO F	1994	...	BLOOD	V84	P3336	2.5	10.1182/blood.V84.10.3336.bloodjournal84103336	10
3	0			16	0	1	0	Zheng B (2020)	Zheng B	2020	...	ADV SCI	V7	P0	1.5	10.1002/advs.202000224	0
1	0			15	0	1	0	Cursio R (2008)	Cursio R	2008	...	TRANSPL P	V40	P2038	2.5	10.1016/j.transproceed.2008.05.039	11
11	1.48	2020	2021	15	0	1.01	0	Sia D (2017)	Sia D	2017	...	GASTROENTEROLOGY	V153	P812	3.5	10.1053/j.gastro.2017.06.007	0
1	0			15	0	1	0	Bojarski C (2009)	Bojarski C	2009	...	ENDOSCOPY	V41	P433	1.5	10.1055/s-0029-1214604	11
6	0			15	0.04	1	0	La Manno G (2018)	La Manno G	2018	...	NATURE	V560	P494	2.5	10.1038/s41586-018-0414-6	15
1	0			15	0	1	0	Blankenberg FG (2008)	Blankenberg FG	2008	...	CANCER BIOL THER	V7	P1525	2.5	10.4161/cbt.7.10.6934	11
2	0			15	0.02	1	0	Chaisaingmongkol J (2017)	Chaisaingmongkol J	2017	...	CANCER CELL	V32	P57	3.5	10.1016/j.ccell.2017.05.009	0
1	0			15	0	1	0	Bardet PL (2008)	Bardet PL	2008	...	P NATL ACAD SCI USA	V105	P13901	2.5	10.1073/pnas.0806983105	11
3	0			15	0	1	0	Wu R (2021)	Wu R	2021	...	SCI ADV	V7	P0	0.5	10.1126/sciadv.abg3750	0
5	0			14	0.03	1	0	Denisenko E (2020)	Denisenko E	2020	...	GENOME BIOL	V21	P0	1.5	10.1186/s13059-020-02048-6	1
1	0			14	0	1	0	Bhairavabhotla R (2016)	Bhairavabhotla R	2016	...	HUM IMMUNOL	V77	P201	0.5	10.1016/j.humimm.2015.12.004	6
4	0			14	0.01	1	0	Dagogo-Jack I (2018)	Dagogo-Jack I	2018	...	NAT REV CLIN ONCOL	V15	P81	2.5	10.1038/nrclinonc.2017.166	0
1	0			14	0	1	0	Bottcher JP (2015)	Bottcher JP	2015	...	NAT COMMUN	V6	P0	1.5	10.1038/ncomms9306	6
3	0			14	0.03	1	0	Jahn K (2016)	Jahn K	2016	...	GENOME BIOL	V17	P0	4.5	10.1186/s13059-016-0936-x	9
2	0			14	0	1	0	Huang A (2016)	Huang A	2016	...	J CANCER	V7	P1907	4.5	10.7150/jca.15823	0
1	0			13	0	1	0	DIEPOLDER HM (1995)	DIEPOLDER HM	1995	...	LANCET	V346	P1006	1.5	10.1016/S0140-6736(95)91691-1	10
2	0			13	0	1	0	Deng X (2018)	Deng X	2018	...	CELL STEM CELL	V23	P114	1.5	10.1016/j.stem.2018.05.022	1
8	0			13	0	1	0	Halpern KB (2017)	Halpern KB	2017	...	NATURE	V542	P352	2.5	10.1038/nature21065	1
9	0			13	0	1	0	Ma LC (2021)	Ma LC	2021	...	J HEPATOL	V75	P1397	0.5	10.1016/j.jhep.2021.06.028	0
5	0			13	0	1	0	Garnelo M (2017)	Garnelo M	2017	...	GUT	V66	P342	4.5	10.1136/gutjnl-2015-310814	2
10	1.79	2020	2021	13	0.01	1.02	0	Puram SV (2017)	Puram SV	2017	...	CELL	V171	P1611	3.5	10.1016/j.cell.2017.10.044	1
7	0			13	0.01	1	0	Thorsson V (2019)	Thorsson V	2019	...	IMMUNITY	V51	P411	2.5	10.1016/j.immuni.2018.03.023, 10.1016/j.immuni.2019.08.004	0
13	4.28	2018	2021	13	0.02	1.07	0	Tirosh I (2016)	Tirosh I	2016	...	SCIENCE	V352	P189	3.5	10.1126/science.aad0501	8
2	0			12	0	1	0	Halpern KB (2018)	Halpern KB	2018	...	NAT BIOTECHNOL	V36	P962	1.5	10.1038/nbt.4231	1
8	0			12	0	1	0	Hwang B (2018)	Hwang B	2018	...	EXP MOL MED	V50	P0	3.5	10.1038/s12276-018-0071-8	1
1	0			12	0	1	0	Bornens M (2002)	Bornens M	2002	...	CURR OPIN CELL BIOL	V14	P25	2.5	10.1016/S0955-0674(01)00290-3	12
1	0			12	0	1	0	Boberg KM (2000)	Boberg KM	2000	...	J HEPATOL	V32	P374	4.5	10.1016/S0168-8278(00)80386-4	13
1	0			12	0	1	0	Collier LS (2005)	Collier LS	2005	...	NATURE	V436	P272	-0.5	10.1038/nature03681	13
1	0			12	0	1	0	Belur LR (2003)	Belur LR	2003	...	MOL THER	V8	P501	1.5	10.1016/S1525-0016(03)00211-9	13
1	0			12	0	1	0	Colombo E (2002)	Colombo E	2002	...	NAT CELL BIOL	V4	P529	2.5	10.1038/ncb814	12
1	0			12	0	1	0	Brinkley BR (2001)	Brinkley BR	2001	...	TRENDS CELL BIOL	V11	P18	3.5	10.1016/S0962-8924(00)01872-9	12
2	0			12	0	1	0	Segal JM (2019)	Segal JM	2019	...	NAT COMMUN	V10	P0	0.5	10.1038/s41467-019-11266-x	1
1	0			12	0	1	0	Carlson CM (2003)	Carlson CM	2003	...	GENETICS	V165	P243	1.5		13
2	0			11	0	1	0	Anstee QM (2019)	Anstee QM	2019	...	NAT REV GASTRO HEPAT	V16	P411	1.5	10.1038/s41575-019-0145-7	2
2	0			11	0	1	0	Ghazarian M (2017)	Ghazarian M	2017	...	SCI IMMUNOL	V2	P0	3.5	10.1126/sciimmunol.aai7616	2
5	0			11	0.01	1	0	Song GH (2020)	Song GH	2020	...	CELL DISCOV	V6	P0	1.5	10.1038/s41421-020-00214-5	1
2	0			11	0	1	0	Bhattacharjee J (2017)	Bhattacharjee J	2017	...	HEPATOL COMMUN	V1	P299	3.5	10.1002/hep4.1041	2
2	0			11	0.01	1	0	Camp JG (2017)	Camp JG	2017	...	NATURE	V546	P533	2.5	10.1038/nature22796	1
5	0			11	0	1	0	Zhang Q (2019)	Zhang Q	2019	...	GUT	V68	P2019	2.5	10.1136/gutjnl-2019-318912	0
6	0.37	2021	2023	11	0	1	0	Duan M (2019)	Duan M	2019	...	CLIN CANCER RES	V25	P3304	2.5	10.1158/1078-0432.CCR-18-3040	0
2	0			11	0	1	0	Diehl AM (2017)	Diehl AM	2017	...	NEW ENGL J MED	V377	P2063	3.5	10.1056/NEJMra1503519	2
3	0			11	0.01	1	0	Andrews TS (2022)	Andrews TS	2022	...	HEPATOL COMMUN	V6	P821	-0.5	10.1002/hep4.1854	0
5	0			11	0.02	1	0	Bian SH (2018)	Bian SH	2018	...	SCIENCE	V362	P1060	3.5	10.1126/science.aao3791	5
2	0			11	0	1	0	Heier EC (2017)	Heier EC	2017	...	J HEPATOL	V66	P1241	3.5	10.1016/j.jhep.2017.01.008	2
2	0			11	0	1	0	Friedman SL (2018)	Friedman SL	2018	...	NAT MED	V24	P908	2.5	10.1038/s41591-018-0104-9	2
2	0			11	0	1	0	Gao Q (2017)	Gao Q	2017	...	GASTROENTEROLOGY	V152	P232	3.5	10.1053/j.gastro.2016.09.008	0
4	1.55	2020	2021	11	0.01	1.01	0	Bartoschek M (2018)	Bartoschek M	2018	...	NAT COMMUN	V9	P0	2.5	10.1038/s41467-018-07582-3	0
1	0			10	0	1	0	Baslan T (2015)	Baslan T	2015	...	GENOME RES	V25	P714	1.5	10.1101/gr.188060.114	9
1	0			10	0	1	0	Baslan T (2012)	Baslan T	2012	...	NAT PROTOC	V7	P1024	4.5	10.1038/nprot.2012.039	9
2	0			10	0.01	1	0	Asrani SK (2019)	Asrani SK	2019	...	J HEPATOL	V70	P151	0.5	10.1016/j.jhep.2018.09.014	1
1	0			10	0	1	0	Brannon AR (2014)	Brannon AR	2014	...	GENOME BIOL	V15	P0	2.5	10.1186/s13059-014-0454-7	9
1	0			10	0	1	0	American Cancer Society (2015)	American Cancer Society	2015	...	WHAT S1RV RAT COL CA	V0	P0	1.5		9
3	0			10	0.01	1	0	Gawad C (2016)	Gawad C	2016	...	NAT REV GENET	V17	P175	4.5	10.1038/nrg.2015.16	9
1	0			10	0	1	0	Kelsey KT (1997)	Kelsey KT	1997	...	BRIT J CANCER	V76	P852	4.5	10.1038/bjc.1997.474	14
1	0			10	0	1	0	Begleiter A (2001)	Begleiter A	2001	...	BIOCHEM PHARMACOL	V61	P955	0.5	10.1016/S0006-2952(01)00537-8	14
1	0			10	0	1	0	Doherty GP (1998)	Doherty GP	1998	...	BRIT J CANCER	V77	P1241	3.5	10.1038/bjc.1998.209	14
6	0			10	0.01	1	0	Lambrechts D (2018)	Lambrechts D	2018	...	NAT MED	V24	P1277	3.5	10.1038/s41591-018-0096-5	0
1	0			10	0	1	0	Boutros PC (2015)	Boutros PC	2015	...	NAT GENET	V47	P736	1.5	10.1038/ng.3315	9
3	0			10	0	1	0	McGinnis CS (2019)	McGinnis CS	2019	...	CELL SYST	V8	P329	2.5	10.1016/j.cels.2019.03.003	1
2	0			10	0.01	1	0	Cao JY (2019)	Cao JY	2019	...	NATURE	V566	P496	1.5	10.1038/s41586-019-0969-x	0
4	0			10	0	1	0	Shalapour S (2017)	Shalapour S	2017	...	NATURE	V551	P340	4.5	10.1038/nature24302	2
7	0			10	0	1	0	Ramachandran P (2020)	Ramachandran P	2020	...	NAT REV GASTRO HEPAT	V17	P457	1.5	10.1038/s41575-020-0304-x	0
1	0			9	0	1	0	Duncan AW (2010)	Duncan AW	2010	...	NATURE	V467	P707	3.5	10.1038/nature09414	7
7	0			9	0.01	1	0	Baslan T (2017)	Baslan T	2017	...	NAT REV CANCER	V17	P557	3.5	10.1038/nrc.2017.58	5
4	2.04	2018	2020	9	0	1.01	0	Zeisel A (2015)	Zeisel A	2015	...	SCIENCE	V347	P1138	4.5	10.1126/science.aaa1934	8
3	0			9	0	1	0	Remmerie A (2020)	Remmerie A	2020	...	IMMUNITY	V53	P641	1.5	10.1016/j.immuni.2020.08.004	2
1	0			9	0	1	0	Bartneck M (2019)	Bartneck M	2019	...	CELL MOL GASTROENTER	V7	P371	-0.5	10.1016/j.jcmgh.2018.10.007	19
1	0			9	0	1	0	Allemani C (2018)	Allemani C	2018	...	LANCET	V391	P1023	4.5	10.1016/S0140-6736(17)33326-3	15
3	0			9	0	1	0	Svensson V (2018)	Svensson V	2018	...	NAT PROTOC	V13	P599	3.5	10.1038/nprot.2017.149	0
1	0			9	0	1	0	FICK J (1995)	FICK J	1995	...	P NATL ACAD SCI USA	V92	P11071	4.5	10.1073/pnas.92.24.11071	4
1	0			9	0	1	0	Kepa JK (1999)	Kepa JK	1999	...	BRIT J CANCER	V79	P1679	2.5	10.1038/sj.bjc.6690268	14
1	0			9	0	1	0	Bielas JH (2006)	Bielas JH	2006	...	P NATL ACAD SCI USA	V103	P18238	4.5	10.1073/pnas.0607057103	16
1	0			9	0	1	0	Cagnoni AJ (2021)	Cagnoni AJ	2021	...	P NATL ACAD SCI USA	V118	P0	1.5	10.1073/pnas.2102950118	15
1	0			9	0	1	0	Chiang DY (2009)	Chiang DY	2009	...	NAT METHODS	V6	P99	1.5	10.1038/NMETH.1276	16
1	0			9	0	1	0	Cheng JY (2021)	Cheng JY	2021	...	ADV SCI	V8	P0	1.5	10.1002/advs.202101229	15
1	0			9	0	1	0	Bai J (2021)	Bai J	2021	...	RECENT PAT ANTI-CANC	V16	P239	1.5	10.2174/1574892816666210212145107	15
1	0			9	0	1	0	Bassler K (2019)	Bassler K	2019	...	ANNU REV IMMUNOL	V37	P269	-0.5	10.1146/annurev-immunol-042718-041728	19
1	0			9	0	1	0	Angst BD (2001)	Angst BD	2001	...	J CELL SCI	V114	P629	4.5		3
1	0			9	0	1	0	Bassez A (2021)	Bassez A	2021	...	NAT MED	V27	P820	1.5	10.1038/s41591-021-01323-8	15
1	0			9	0	1	0	Bernsmeier C (2018)	Bernsmeier C	2018	...	GUT	V67	P1155	0.5	10.1136/gutjnl-2017-314184	19
1	0			9	0	1	0	Chauvin JM (2020)	Chauvin JM	2020	...	J IMMUNOTHER CANCER	V8	P0	2.5	10.1136/jitc-2020-000957	15
1	0			9	0	1	0	Adams S (2019)	Adams S	2019	...	ANN ONCOL	V30	P405	3.5	10.1093/annonc/mdy518, 10.1093/annonc/mdy517	15
1	0			9	0	1	0	Bernsmeier C (2015)	Bernsmeier C	2015	...	GASTROENTEROLOGY	V148	P603	3.5	10.1053/j.gastro.2014.11.045	19
2	0			9	0	1	0	Regev Aviv (2017)	Regev Aviv	2017	...	ELIFE	V6	P0	2.5	10.7554/eLife.27041	1
1	0			9	0	1	0	Cheng SJ (2021)	Cheng SJ	2021	...	CELL	V184	P792	1.5	10.1016/j.cell.2021.01.010	15
1	0			9	0	1	0	Aoyama T (2017)	Aoyama T	2017	...	LAB INVEST	V97	P890	1.5	10.1038/labinvest.2017.44	19
1	0			9	0	1	0	Beattie L (2016)	Beattie L	2016	...	J HEPATOL	V65	P758	2.5	10.1016/j.jhep.2016.05.037	19
1	0			9	0	1	0	Corti C (2022)	Corti C	2022	...	CANCER TREAT REV	V103	P0	0.5	10.1016/j.ctrv.2021.102324	15
1	0			9	0	1	0	Alkan C (2009)	Alkan C	2009	...	NAT GENET	V41	P1061	1.5	10.1038/ng.437	16
1	0			8	0	1	0	Boland F (2017)	Boland F	2017	...	J CLIN ONCOL	V35	P0	0.5	10.1200/JCO.2017.35.15_suppl.e18128	17
2	0			8	0	1	0	Trapnell C (2014)	Trapnell C	2014	...	NAT BIOTECHNOL	V32	P381	3.5	10.1038/nbt.2859	8
1	0			8	0	1	0	Charron Danielle M (2015)	Charron Danielle M	2015	...	CANCER TREAT RES	V166	P103	0.5	10.1007/978-3-319-16555-4_5	18
1	0			8	0	1	0	Borad MJ (2014)	Borad MJ	2014	...	PLOS GENET	V10	P0	3.5	10.1371/journal.pgen.1004135	17
1	0			8	0	1	0	Breslin S (2013)	Breslin S	2013	...	DRUG DISCOV TODAY	V18	P240	2.5	10.1016/j.drudis.2012.10.003	18
3	0			8	0	1	0	Malehmir M (2019)	Malehmir M	2019	...	NAT MED	V25	P641	1.5	10.1038/s41591-019-0379-5	2
2	0			8	0	1	0	Krenkel O (2020)	Krenkel O	2020	...	GUT	V69	P551	-0.5	10.1136/gutjnl-2019-318382	1
2	0			8	0	1	0	Treutlein B (2014)	Treutlein B	2014	...	NATURE	V509	P371	3.5	10.1038/nature13173	8
1	0			8	0	1	0	Choi J (2011)	Choi J	2011	...	BIOMATERIALS	V32	P7013	4.5	10.1016/j.biomaterials.2011.05.090	18
1	0			8	0	1	0	Broutier L (2017)	Broutier L	2017	...	NAT MED	V23	P1424	0.5	10.1038/nm.4438	17
1	0			8	0	1	0	Bartsch LM (2020)	Bartsch LM	2020	...	CELLS-BASEL	V9	P0	2.5	10.3390/cells9112457	2
2	0			8	0	1	0	Hu B (2020)	Hu B	2020	...	INT J CANCER	V146	P1606	0.5	10.1002/ijc.32564	0
2	0			8	0	1	0	Wang B (2015)	Wang B	2015	...	NATURE	V524	P180	4.5	10.1038/nature14863	1
1	0			8	0	1	0	Albanese A (2013)	Albanese A	2013	...	NAT COMMUN	V4	P0	2.5	10.1038/ncomms3718	18
1	0			8	0	1	0	Baker M (2011)	Baker M	2011	...	NATURE	V471	P661	4.5	10.1038/471661a	18
1	0			8	0	1	0	Bang YJ (2015)	Bang YJ	2015	...	EUR J CANCER	V51	PS112	2.5	10.1016/S0959-8049(16)30326-4	17
2	0			8	0	1	0	Macosko EZ (2015)	Macosko EZ	2015	...	CELL	V161	P1202	2.5	10.1016/j.cell.2015.05.002	8
1	0			8	0	1	0	Buchanan C (2013)	Buchanan C	2013	...	BIOTECHNOL BIOENG	V110	P2063	2.5	10.1002/bit.24944	18
2	0			8	0	1	0	DeLaughter DM (2016)	DeLaughter DM	2016	...	DEV CELL	V39	P480	1.5	10.1016/j.devcel.2016.10.001	8
1	0			8	0	1	0	Choi J (2015)	Choi J	2015	...	BIOTECHNOL J	V10	P1682	0.5	10.1002/biot.201500092	18
1	0			8	0	1	0	Agastin S (2011)	Agastin S	2011	...	BIOMICROFLUIDICS	V5	P0	4.5	10.1063/1.3596530	18
1	0			8	0	1	0	Arai Y (2014)	Arai Y	2014	...	HEPATOLOGY	V59	P1427	3.5	10.1002/hep.26890	17
1	0			8	0	1	0	Bleriot C (2015)	Bleriot C	2015	...	IMMUNITY	V42	P145	3.5	10.1016/j.immuni.2014.12.020	19
1	0			8	0	1	0	Bao G (2013)	Bao G	2013	...	ANNU REV BIOMED ENG	V15	P253	2.5	10.1146/annurev-bioeng-071812-152409	18
1	0			8	0	1	0	Boltjes A (2014)	Boltjes A	2014	...	J HEPATOL	V61	P660	4.5	10.1016/j.jhep.2014.04.026	19
1	0			8	0	1	0	Aliabadi E (2022)	Aliabadi E	2022	...	GUT	V71	P2300	0.5	10.1136/gutjnl-2021-324646	2
12	0			8	0.01	1	0	Efremova M (2020)	Efremova M	2020	...	NAT PROTOC	V15	P1484	1.5	10.1038/s41596-020-0292-x	0
1	0			8	0	1	0	Blechacz B (2017)	Blechacz B	2017	...	GUT LIVER	V11	P13	0.5	10.5009/gnl15568	17
1	0			8	0	1	0	Braga TT (2015)	Braga TT	2015	...	FRONT IMMUNOL	V6	P0	3.5	10.3389/fimmu.2015.00602	19
1	0			8	0	1	0	Bergquist JR (2016)	Bergquist JR	2016	...	J SURG ONCOL	V114	P475	1.5	10.1002/jso.24381	17
2	0			8	0	1	0	Grun D (2016)	Grun D	2016	...	CELL STEM CELL	V19	P266	1.5	10.1016/j.stem.2016.05.010	8
1	0			8	0	1	0	Alexandrov LB (2013)	Alexandrov LB	2013	...	NATURE	V500	P415	4.5	10.1038/nature12477	17
1	0			8	0	1	0	American Cancer Society Inc (2018)	American Cancer Society Inc	2018	...	DAT BIL DUCT CANC EA	V0	P0	-0.5		17
2	0			8	0	1	0	Satija R (2015)	Satija R	2015	...	NAT BIOTECHNOL	V33	P495	2.5	10.1038/nbt.3192	8
2	0			7	0	1	0	Calderaro J (2019)	Calderaro J	2019	...	J HEPATOL	V70	P58	1.5	10.1016/j.jhep.2018.09.003	0
9	0			7	0	1	0	Aran D (2019)	Aran D	2019	...	NAT IMMUNOL	V20	P163	2.5	10.1038/s41590-018-0276-y	1
1	0			7	0	1	0	Chen YC (2019)	Chen YC	2019	...	CANCER IMMUNOL RES	V7	P123	3.5	10.1158/2326-6066.CIR-18-0124	2
1	0			7	0	1	0	Bonjer HJ (2015)	Bonjer HJ	2015	...	NEW ENGL J MED	V372	P1324	3.5	10.1056/NEJMoa1414882	5
3	0			7	0	1	0	Kazankov K (2019)	Kazankov K	2019	...	NAT REV GASTRO HEPAT	V16	P145	2.5	10.1038/s41575-018-0082-x	2
1	0			7	0	1	0	Biankin AV (2015)	Biankin AV	2015	...	NATURE	V526	P361	3.5	10.1038/nature15819	5
2	0			7	0	1	0	Huch M (2015)	Huch M	2015	...	CELL	V160	P299	4.5	10.1016/j.cell.2014.11.050	1
1	0			7	0	1	0	Baron M (2016)	Baron M	2016	...	CELL SYST	V3	P346	1.5	10.1016/j.cels.2016.08.011	6
1	0			7	0	1	0	Cheng Y (2021)	Cheng Y	2021	...	IMMUNITY	V54	P1825	1.5	10.1016/j.immuni.2021.06.013	2
1	0			7	0	1	0	Achim K (2015)	Achim K	2015	...	NAT BIOTECHNOL	V33	P503	2.5	10.1038/nbt.3209	6
9	0.55	2021	2023	7	0.02	1.01	0	Li HP (2017)	Li HP	2017	...	NAT GENET	V49	P708	4.5	10.1038/ng.3818	5
1	0			7	0	1	0	Fischer CP (1998)	Fischer CP	1998	...	ANN SURG	V227	P627	4.5	10.1097/00000658-199805000-00003	20
5	0			7	0	1	0	Jusakul A (2017)	Jusakul A	2017	...	CANCER DISCOV	V7	P1116	4.5	10.1158/2159-8290.CD-17-0368	1
1	0			7	0	1	0	Adam M (2017)	Adam M	2017	...	DEVELOPMENT	V144	P3625	0.5	10.1242/dev.151142	6
1	0			7	0	1	0	Elgadi KM (1999)	Elgadi KM	1999	...	PHYSIOL GENOMICS	V1	P51	3.5	10.1152/physiolgenomics.1999.1.2.51	20
1	0			7	0	1	0	Collins CL (1998)	Collins CL	1998	...	BIOTECHNIQUES	V24	P803	4.5	10.2144/98245st04	20
1	0			7	0	1	0	Ardini-Poleske ME (2017)	Ardini-Poleske ME	2017	...	AM J PHYSIOL-LUNG C	V313	PL733	0.5	10.1152/ajplung.00139.2017	6
2	0			7	0	1	0	Blokzijl F (2018)	Blokzijl F	2018	...	GENOME MED	V10	P0	1.5	10.1186/s13073-018-0539-0	1
1	0			7	0	1	0	Bashor CJ (2019)	Bashor CJ	2019	...	SCIENCE	V364	P593	-0.5	10.1126/science.aau8287	5
4	0			7	0.01	1	0	Jiaqiang (2019)	Jiaqiang	2019	...	J IMMUNOTHER CANCER	V7	P0	2.5	10.1186/s40425-019-0814-7	1
1	0			7	0	1	0	Bendall SC (2014)	Bendall SC	2014	...	CELL	V157	P714	3.5	10.1016/j.cell.2014.04.005	6
1	0			7	0	1	0	Brunskill EW (2014)	Brunskill EW	2014	...	DEVELOPMENT	V141	P3093	3.5	10.1242/dev.110601	6
1	0			7	0	1	0	Bacher R (2016)	Bacher R	2016	...	GENOME BIOL	V17	P0	1.5	10.1186/s13059-016-0927-y	6
2	0			7	0	1	0	Blokzijl F (2016)	Blokzijl F	2016	...	NATURE	V538	P260	3.5	10.1038/nature19768	1
1	0			7	0	1	0	Bailey MH (2018)	Bailey MH	2018	...	CELL	V173	P371	0.5	10.1016/j.cell.2018.02.060, 10.1016/j.cell.2018.07.034	5
1	0			7	0	1	0	Ben-David U (2019)	Ben-David U	2019	...	NAT REV CANCER	V19	P97	-0.5	10.1038/s41568-018-0095-3	5
3	0			7	0	1	0	Stoeckius M (2017)	Stoeckius M	2017	...	NAT METHODS	V14	P865	4.5	10.1038/NMETH.4380, 10.1038/nmeth.4380	0
1	0			7	0	1	0	Aledo JC (2000)	Aledo JC	2000	...	MAMM GENOME	V11	P1107	2.5	10.1007/s003350010190	20
1	0			7	0	1	0	Ben-David U (2018)	Ben-David U	2018	...	NATURE	V560	P325	0.5	10.1038/s41586-018-0409-3	5
4	0			6	0	1	0	Vivier E (2018)	Vivier E	2018	...	CELL	V174	P1054	3.5	10.1016/j.cell.2018.07.017	2
1	0			6	0	1	0	KOBAYASHI S (1994)	KOBAYASHI S	1994	...	CANCER	V73	P48	2.5	10.1002/1097-0142(19940101)73:1<48::AID-CNCR2820730110>3.0.CO;2-L	10
3	0			6	0	1	0	Baryawno N (2019)	Baryawno N	2019	...	CELL	V177	P1915	0.5	10.1016/j.cell.2019.04.040	8
1	0			6	0	1	0	GERBER MA (1992)	GERBER MA	1992	...	AM J PATHOL	V141	P1271	4.5		10
5	0			6	0	1	0	Pfister D (2021)	Pfister D	2021	...	NATURE	V592	P450	0.5	10.1038/s41586-021-03362-0	2
1	0			6	0	1	0	Gomez-Fabre PM (2000)	Gomez-Fabre PM	2000	...	BIOCHEM J	V345	P365	2.5	10.1042/0264-6021:3450365	20
1	0			6	0	1	0	LEE HS (1993)	LEE HS	1993	...	CANCER	V72	P2564	3.5	10.1002/1097-0142(19931101)72:9<2564::AID-CNCR2820720909>3.0.CO;2-#	10
3	0			6	0	1	0	Xiao ZT (2019)	Xiao ZT	2019	...	NAT COMMUN	V10	P0	2.5	10.1038/s41467-019-11738-0	1
1	0			6	0	1	0	LIANG TJ (1993)	LIANG TJ	1993	...	HEPATOLOGY	V18	P1326	3.5	10.1002/hep.1840180607	10
2	0			6	0.01	1	0	Han XP (2018)	Han XP	2018	...	CELL	V172	P1091	2.5	10.1016/j.cell.2018.02.001	1
1	0			6	0	1	0	LO SY (1995)	LO SY	1995	...	VIROLOGY	V213	P455	1.5	10.1006/viro.1995.0018	10
1	0			6	0	1	0	Deshpande A (2005)	Deshpande A	2005	...	ONCOGENE	V24	P2909	-0.5	10.1038/sj.onc.1208618	12
2	0			6	0	1	0	Chan-Seng-Yue M (2020)	Chan-Seng-Yue M	2020	...	NAT GENET	V52	P231	0.5	10.1038/s41588-019-0566-9	5
3	0			6	0	1	0	Mulder K (2021)	Mulder K	2021	...	IMMUNITY	V54	P1883	0.5	10.1016/j.immuni.2021.07.007	2
2	0			6	0	1	0	Mu X (2015)	Mu X	2015	...	J CLIN INVEST	V125	P3891	4.5	10.1172/JCI77995	1
4	0			6	0	1	0	Xiang X (2021)	Xiang X	2021	...	ADV SCI	V8	P0	0.5	10.1002/advs.202101230	0
30	0			6	0.01	1	0	Stuart T (2019)	Stuart T	2019	...	CELL	V177	P1888	2.5	10.1016/j.cell.2019.05.031	5
1	0			6	0	1	0	KRAWCZYNSKI K (1992)	KRAWCZYNSKI K	1992	...	GASTROENTEROLOGY	V103	P622	4.5	10.1016/0016-5085(92)90856-T	10
2	0			6	0	1	0	Bankhead P (2017)	Bankhead P	2017	...	SCI REP-UK	V7	P0	3.5	10.1038/s41598-017-17204-5	5
1	0			6	0	1	0	HARUNA Y (1994)	HARUNA Y	1994	...	CANCER	V73	P2253	2.5	10.1002/1097-0142(19940501)73:9<2253::AID-CNCR2820730904>3.0.CO;2-9	10
3	0			6	0	1	0	Yin ZY (2019)	Yin ZY	2019	...	J HEMATOL ONCOL	V12	P0	1.5	10.1186/s13045-019-0782-x	0
3	0			6	0	1	0	Yost KE (2019)	Yost KE	2019	...	NAT MED	V25	P1251	2.5	10.1038/s41591-019-0522-3	0
5	0			6	0	1	0	Banales JM (2020)	Banales JM	2020	...	NAT REV GASTRO HEPAT	V17	P557	1.5	10.1038/s41575-020-0310-z	1
2	0			6	0.01	1	0	Ilicic T (2016)	Ilicic T	2016	...	GENOME BIOL	V17	P0	4.5	10.1186/s13059-016-0888-1	5
2	0			6	0	1	0	Hayashi A (2020)	Hayashi A	2020	...	NAT CANCER	V1	P59	0.5	10.1038/s43018-019-0010-1	5
1	0			6	0	1	0	LANFORD RE (1995)	LANFORD RE	1995	...	J VIROL	V69	P8079	1.5	10.1128/JVI.69.12.8079-8083.1995	10
1	0			5	0	1	0	Gerlinger M (2012)	Gerlinger M	2012	...	NEW ENGL J MED	V366	P883	4.5	10.1056/NEJMoa1113205	9
6	0			5	0	1	0	Llovet JM (2021)	Llovet JM	2021	...	NAT REV DIS PRIMERS	V7	P0	0.5	10.1038/s41572-020-00240-3	0
1	0			5	0	1	0	Lobo C (2000)	Lobo C	2000	...	BIOCHEM J	V348	P257	2.5	10.1042/0264-6021:3480257	20
4	0			5	0	1	0	Korsunsky I (2019)	Korsunsky I	2019	...	NAT METHODS	V16	P1289	2.5	10.1038/s41592-019-0619-0	1
1	0			5	0	1	0	Cooper CS (2015)	Cooper CS	2015	...	NAT GENET	V47	P367	1.5	10.1038/ng.3221	9
4	0			5	0	1	0	Chiossone L (2018)	Chiossone L	2018	...	NAT REV IMMUNOL	V18	P671	3.5	10.1038/s41577-018-0061-z	2
5	0			5	0	1	0	Llovet JM (2022)	Llovet JM	2022	...	NAT REV CLIN ONCOL	V19	P151	-0.5	10.1038/s41571-021-00573-2	21
3	0			5	0	1	0	Ru BB (2019)	Ru BB	2019	...	BIOINFORMATICS	V35	P4200	2.5	10.1093/bioinformatics/btz210	0
1	0			5	0	1	0	Gerstung M (2012)	Gerstung M	2012	...	NAT COMMUN	V3	P0	4.5	10.1038/ncomms1814	9
1	0			5	0	1	0	MCGUINNESS PH (1994)	MCGUINNESS PH	1994	...	LANCET	V343	P551	2.5	10.1016/S0140-6736(94)91509-1	10
1	0			5	0	1	0	Missale G (1996)	Missale G	1996	...	J CLIN INVEST	V98	P706	0.5	10.1172/JCI118842	10
1	0			5	0	1	0	Crasta K (2012)	Crasta K	2012	...	NATURE	V482	P53	3.5	10.1038/nature10802	7
1	0			5	0	1	0	Baker DJ (2012)	Baker DJ	2012	...	NAT CELL BIOL	V14	P1	3.5		7
6	0			5	0	1	0	Affo S (2021)	Affo S	2021	...	CANCER CELL	V39	P866	0.5	10.1016/j.ccell.2021.03.012	21
4	0			5	0	1	0	Lee TKW (2021)	Lee TKW	2021	...	NAT REV GASTRO HEPAT	V0	P0	0.5	10.1038/s41575-021-00508-3	0
2	0			5	0	1	0	Rooney MS (2015)	Rooney MS	2015	...	CELL	V160	P48	4.5	10.1016/j.cell.2014.12.033	0
2	0			5	0	1	0	Sia D (2017)	Sia D	2017	...	GASTROENTEROLOGY	V152	P745	2.5	10.1053/j.gastro.2016.11.048	1
1	0			5	0	1	0	Holcomb T (2000)	Holcomb T	2000	...	MOL BRAIN RES	V76	P56	2.5	10.1016/S0169-328X(99)00331-9	20
6	2.33	2020	2021	5	0	1	0	Elyada E (2019)	Elyada E	2019	...	CANCER DISCOV	V9	P1102	1.5	10.1158/2159-8290.CD-19-0094	8
3	0			5	0	1	0	Batlle E (2017)	Batlle E	2017	...	NAT MED	V23	P1124	3.5	10.1038/nm.4409	9
2	0			5	0	1	0	Chew V (2017)	Chew V	2017	...	P NATL ACAD SCI USA	V114	PE5900	3.5	10.1073/pnas.1706559114	2
1	0			5	0	1	0	Busch K (2015)	Busch K	2015	...	NATURE	V518	P542	0.5	10.1038/nature14242	7
6	0			5	0	1	0	Affo S (2017)	Affo S	2017	...	ANNU REV PATHOL-MECH	V12	P153	3.5	10.1146/annurev-pathol-052016-100322	21
1	0			5	0	1	0	MORRIS JDH (1995)	MORRIS JDH	1995	...	LANCET	V346	P754	1.5	10.1016/S0140-6736(95)91510-9	10
1	0			5	0	1	0	Baker DJ (2011)	Baker DJ	2011	...	NATURE	V479	P232	4.5	10.1038/nature10600	7
1	0			5	0	1	0	Adorno M (2013)	Adorno M	2013	...	NATURE	V501	P380	2.5	10.1038/nature12530	7
1	0			5	0	1	0	Gundem G (2015)	Gundem G	2015	...	NATURE	V520	P353	1.5	10.1038/nature14347	9
2	0			5	0	1	0	Cassetta L (2018)	Cassetta L	2018	...	NAT REV DRUG DISCOV	V17	P887	1.5	10.1038/nrd.2018.169	1
2	0			4	0	1	0	Siegel RL (2022)	Siegel RL	2022	...	CA-CANCER J CLIN	V72	P7	-2.5	10.3322/caac.21708	0
1	0			4	0	1	0	Wiencke JK (1997)	Wiencke JK	1997	...	CANCER EPIDEM BIOMAR	V6	P87	4.5		14
1	0			4	0	1	0	Cachot A (2021)	Cachot A	2021	...	SCI ADV	V7	P0	1.5	10.1126/sciadv.abe3348	2
1	0			4	0	1	0	Traver RD (1997)	Traver RD	1997	...	BRIT J CANCER	V75	P69	4.5	10.1038/bjc.1997.11	14
4	0			4	0	1	0	Lim CJ (2019)	Lim CJ	2019	...	GUT	V68	P916	2.5	10.1136/gutjnl-2018-316510	0
6	0			4	0	1	0	Villanueva A (2019)	Villanueva A	2019	...	NEW ENGL J MED	V380	P1450	2.5	10.1056/NEJMra1713263	2
3	0			4	0	1	0	Zhao JJ (2020)	Zhao JJ	2020	...	CELL DISCOV	V6	P0	1.5	10.1038/s41421-020-0157-z	2
12	0			4	0	1	0	Vento-Tormo R (2018)	Vento-Tormo R	2018	...	NATURE	V563	P347	3.5	10.1038/s41586-018-0698-6	0
1	0			4	0	1	0	Danila DC (2011)	Danila DC	2011	...	CLIN CANCER RES	V17	P3903	4.5	10.1158/1078-0432.CCR-10-2650	22
1	0			4	0	1	0	Boonsanay V (2016)	Boonsanay V	2016	...	CELL STEM CELL	V18	P229	2.5	10.1016/j.stem.2015.11.002	9
1	0			4	0	1	0	Goetz M (2010)	Goetz M	2010	...	GASTROENTEROLOGY	V138	P435	0.5	10.1053/j.gastro.2009.10.032	11
5	0			4	0	1	0	Peng JY (2019)	Peng JY	2019	...	CELL RES	V29	P725	1.5	10.1038/s41422-019-0195-y	5
1	0			4	0	1	0	Falini B (2005)	Falini B	2005	...	NEW ENGL J MED	V352	P254	-0.5	10.1056/NEJMoa041974	12
1	0			4	0	1	0	Duncan AW (2012)	Duncan AW	2012	...	GASTROENTEROLOGY	V142	P25	1.5	10.1053/j.gastro.2011.10.029	7
1	0			4	0	1	0	Fischer SEJ (2001)	Fischer SEJ	2001	...	P NATL ACAD SCI USA	V98	P6759	3.5	10.1073/pnas.121569298	13
1	0			4	0	1	0	Geurts AM (2003)	Geurts AM	2003	...	MOL THER	V8	P108	1.5	10.1016/S1525-0016(03)00099-6	13
5	0			4	0	1	0	Slyper M (2020)	Slyper M	2020	...	NAT MED	V26	P792	1.5	10.1038/s41591-020-0844-1	2
1	0			4	0	1	0	Goetz M (2008)	Goetz M	2008	...	J HEPATOL	V48	P91	2.5	10.1016/j.jhep.2007.07.029	11
1	0			4	0	1	0	Enmon RM (2002)	Enmon RM	2002	...	BIOTECHNOL BIOENG	V80	P580	3.5	10.1002/bit.10394	3
1	0			4	0	1	0	Lin DY (2006)	Lin DY	2006	...	APOPTOSIS	V11	P1289	4.5	10.1007/s10495-006-7804-1	11
1	0			4	0	1	0	Boros J (2014)	Boros J	2014	...	MOL CELL BIOL	V34	P3662	4.5	10.1128/MCB.00205-14	9
2	0			4	0	1	0	Islam S (2014)	Islam S	2014	...	NAT METHODS	V11	P163	3.5	10.1038/NMETH.2772, 10.1038/nmeth.2772	8
1	0			4	0	1	0	Venugopal R (1998)	Venugopal R	1998	...	ONCOGENE	V17	P3145	3.5	10.1038/sj.onc.1202237	14
1	0			4	0	1	0	Goetz M (2010)	Goetz M	2010	...	J HEPATOL	V53	P84	0.5	10.1016/j.jhep.2010.01.039	11
3	0			4	0	1	0	Li TW (2017)	Li TW	2017	...	CANCER RES	V77	PE108	4.5	10.1158/0008-5472.CAN-17-0307	0
1	0			4	0	1	0	Balic M (2013)	Balic M	2013	...	ANNU REV MED	V64	P31	2.5	10.1146/annurev-med-050311-163404	22
1	0			4	0	1	0	Goetz M (2008)	Goetz M	2008	...	EUR SURG RES	V41	P290	2.5	10.1159/000148242	11
2	0			4	0	1	0	Picelli S (2013)	Picelli S	2013	...	NAT METHODS	V10	P1096	4.5	10.1038/NMETH.2639, 10.1038/nmeth.2639	8
1	0			4	0	1	0	Chaffer CL (2011)	Chaffer CL	2011	...	SCIENCE	V331	P1559	4.5	10.1126/science.1203543	22
1	0			4	0	1	0	Bourgeois-Daigneault MC (2018)	Bourgeois-Daigneault MC	2018	...	SCI TRANSL MED	V10	P0	0.5	10.1126/scitranslmed.aao1641	0
3	0			4	0	1	0	Tang ZF (2019)	Tang ZF	2019	...	NUCLEIC ACIDS RES	V47	PW556	2.5	10.1093/nar/gkz430	0
1	0			4	0	1	0	Misra V (1998)	Misra V	1998	...	BRIT J CANCER	V77	P1236	3.5	10.1038/bjc.1998.208	14
1	0			4	0	1	0	JOU YS (1995)	JOU YS	1995	...	CARCINOGENESIS	V16	P311	4.5	10.1093/carcin/16.2.311	4
4	0			4	0.01	1	0	Zhou YY (2019)	Zhou YY	2019	...	NAT COMMUN	V10	P0	2.5	10.1038/s41467-019-09234-6	21
1	0			4	0	1	0	Dupuy AJ (2001)	Dupuy AJ	2001	...	GENESIS	V30	P82	3.5	10.1002/gene.1037	13
1	0			4	0	1	0	Di Fiore B (2003)	Di Fiore B	2003	...	J CELL SCI	V116	P3399	1.5	10.1242/jcs.00624	12
1	0			4	0	1	0	Faggioli F (2012)	Faggioli F	2012	...	HUM MOL GENET	V21	P5246	1.5	10.1093/hmg/dds375	7
2	0			4	0	1	0	Kalluri R (2016)	Kalluri R	2016	...	NAT REV CANCER	V16	P582	3.5	10.1038/nrc.2016.73	8
1	0			4	0	1	0	Doxsey S (2002)	Doxsey S	2002	...	MOL CELL	V10	P439	2.5	10.1016/S1097-2765(02)00654-8	12
1	0			4	0	1	0	Farber E (1996)	Farber E	1996	...	ADV CANCER RES	V70	P21	3.5	10.1016/S0065-230X(08)60870-2	4
1	0			4	0	1	0	Hsiung PL (2008)	Hsiung PL	2008	...	NAT MED	V14	P454	2.5	10.1038/nm1692	11
1	0			4	0	1	0	Horie K (2001)	Horie K	2001	...	P NATL ACAD SCI USA	V98	P9191	3.5	10.1073/pnas.161071798	13
1	0			4	0	1	0	Enmon RM (2001)	Enmon RM	2001	...	BIOTECHNOL BIOENG	V72	P579	4.5	10.1002/1097-0290(20010320)72:6<579::AID-BIT1023>3.3.CO;2-C	3
2	0			4	0	1	0	Bernard V (2019)	Bernard V	2019	...	CLIN CANCER RES	V25	P2194	1.5	10.1158/1078-0432.CCR-18-1955	5
1	0			4	0	1	0	Goetz M (2007)	Goetz M	2007	...	WORLD J GASTROENTERO	V13	P2160	3.5	10.3748/wjg.v13.i15.2160	11
1	0			4	0	1	0	Ganem NJ (2009)	Ganem NJ	2009	...	NATURE	V460	P278	4.5	10.1038/nature08136	7
1	0			4	0	1	0	FRAKER PJ (1995)	FRAKER PJ	1995	...	METHOD CELL BIOL	V46	P57	4.5		4
1	0			4	0	1	0	Aceto N (2014)	Aceto N	2014	...	CELL	V158	P1110	1.5	10.1016/j.cell.2014.07.013	22
1	0			4	0	1	0	Buch S (2023)	Buch S	2023	...	GUT	V72	P381	-0.5	10.1136/gutjnl-2022-327196	2
1	0			4	0	1	0	Goetz M (2007)	Goetz M	2007	...	ENDOSCOPY	V39	P350	3.5	10.1055/s-2007-966262	11
1	0			4	0	1	0	Griffin RJ (2007)	Griffin RJ	2007	...	TECHNOL CANCER RES T	V6	P651	3.5	10.1177/153303460700600609	11
2	0			4	0	1	0	Haghverdi L (2018)	Haghverdi L	2018	...	NAT BIOTECHNOL	V36	P421	2.5	10.1038/nbt.4091	5
1	0			4	0	1	0	Conacci-Sorrell M (2003)	Conacci-Sorrell M	2003	...	J CELL BIOL	V163	P847	2.5	10.1083/jcb.200308162	3
1	0			4	0	1	0	Foersch S (2010)	Foersch S	2010	...	GUT	V59	P1046	0.5	10.1136/gut.2009.202986	11
1	0			4	0	1	0	Kanemitsu MY (1998)	Kanemitsu MY	1998	...	CELL GROWTH DIFFER	V9	P13	1.5		4
3	0			4	0	1	0	Li TW (2020)	Li TW	2020	...	NUCLEIC ACIDS RES	V48	PW509	1.5	10.1093/nar/gkaa407	0
1	0			4	0	1	0	Allen E (2017)	Allen E	2017	...	SCI TRANSL MED	V9	P0	1.5	10.1126/scitranslmed.aak9679	0
1	0			4	0	1	0	Heggestad AD (2004)	Heggestad AD	2004	...	BIOCHEM BIOPH RES CO	V316	P643	0.5	10.1016/j.bbrc.2004.02.090	13
1	0			4	0	1	0	Hamad NM (2002)	Hamad NM	2002	...	GENE DEV	V16	P2045	2.5	10.1101/gad.993902	13
1	0			4	0	1	0	KANG SK (1996)	KANG SK	1996	...	ENV HLTH PERSPECT	V104	P192	3.5		4
1	0			4	0	1	0	Casey RC (2001)	Casey RC	2001	...	AM J PATHOL	V159	P2071	4.5	10.1016/S0002-9440(10)63058-1	3
1	0			4	0	1	0	Dupuy AJ (2005)	Dupuy AJ	2005	...	NATURE	V436	P221	-0.5	10.1038/nature03691	13
1	0			4	0	1	0	Gregan J (2011)	Gregan J	2011	...	TRENDS CELL BIOL	V21	P374	2.5	10.1016/j.tcb.2011.01.003	7
1	0			4	0	1	0	Nagase T (1998)	Nagase T	1998	...	DNA RES	V5	P355	4.5	10.1093/dnares/5.6.355	20
6	0			4	0	1	0	Sangro B (2021)	Sangro B	2021	...	NAT REV GASTRO HEPAT	V18	P525	0.5	10.1038/s41575-021-00438-0	0
1	0			4	0	1	0	Adusumilli PS (2011)	Adusumilli PS	2011	...	MOL MED	V17	P628	4.5	10.2119/molmed.2011.00078	22
2	0			4	0	1	0	Mantovani A (2017)	Mantovani A	2017	...	NAT REV CLIN ONCOL	V14	P399	2.5	10.1038/nrclinonc.2016.217	1
1	0			4	0	1	0	KING KL (1995)	KING KL	1995	...	J CELL BIOCHEM	V58	P175	4.5	10.1002/jcb.240580206	4
3	0			4	0	1	0	DAvola D (2018)	DAvola D	2018	...	SCI REP-UK	V8	P0	3.5	10.1038/s41598-018-30047-y	0
3	0			4	0	1	0	Zilionis R (2019)	Zilionis R	2019	...	IMMUNITY	V50	P1317	2.5	10.1016/j.immuni.2019.03.009	1
1	0			4	0	1	0	Holland EC (2000)	Holland EC	2000	...	TOXICOL PATHOL	V28	P171	4.5	10.1177/019262330002800122	13
1	0			4	0	1	0	Kiesslich R (2007)	Kiesslich R	2007	...	NAT CLIN PRACT ONCOL	V4	P480	3.5	10.1038/ncponc0881	11
1	0			4	0	1	0	Ha G (2012)	Ha G	2012	...	GENOME RES	V22	P1995	1.5	10.1101/gr.137570.112	7
1	0			4	0	1	0	Dupuy AJ (2002)	Dupuy AJ	2002	...	P NATL ACAD SCI USA	V99	P4495	2.5	10.1073/pnas.062630599	13
3	0			4	0	1	0	Finn RS (2020)	Finn RS	2020	...	J CLIN ONCOL	V38	P193	1.5	10.1200/JCO.19.01307	0
1	0			4	0	1	0	Nguyen T (2000)	Nguyen T	2000	...	J BIOL CHEM	V275	P15466	1.5	10.1074/jbc.M000361200	14
1	0			4	0	1	0	Cavallaro U (2004)	Cavallaro U	2004	...	NAT REV CANCER	V4	P118	1.5	10.1038/nrc1276	3
1	0			4	0	1	0	Alberro JA (2018)	Alberro JA	2018	...	LANCET ONCOL	V19	P27	0.5	10.1016/S1470-2045(17)30777-5	9
1	0			4	0	1	0	Kiesslich R (2007)	Kiesslich R	2007	...	GASTROENTEROLOGY	V133	P1769	3.5	10.1053/j.gastro.2007.09.011	11
1	0			4	0	1	0	Wang X (1999)	Wang X	1999	...	BRIT J CANCER	V80	P1223	2.5	10.1038/sj.bjc.6690489	14
1	0			4	0	1	0	Frisch SM (2001)	Frisch SM	2001	...	CURR OPIN CELL BIOL	V13	P555	4.5	10.1016/S0955-0674(00)00251-9	3
1	0			4	0	1	0	Duncan AW (2012)	Duncan AW	2012	...	J CLIN INVEST	V122	P3307	1.5	10.1172/JCI64026	7
2	0			4	0	1	0	Tavazoie MF (2018)	Tavazoie MF	2018	...	CELL	V172	P825	1.5	10.1016/j.cell.2017.12.026	1
3	0			3	0	1	0	Lavin Y (2017)	Lavin Y	2017	...	CELL	V169	P750	2.5	10.1016/j.cell.2017.04.014	2
1	0			3	0	1	0	Fousteri G (2014)	Fousteri G	2014	...	CLIN EXP IMMUNOL	V178	P178	2.5	10.1111/cei.12393	6
2	0			3	0	1	0	Villani AC (2017)	Villani AC	2017	...	SCIENCE	V356	P0	0.5	10.1126/science.aah4573	8
6	0			3	0	1	0	SUNG H (2021)	SUNG H	2021	...	CA-CANCER J CLIN	V71	P0	0.5	10.3322/caac.21660	1
1	0			3	0	1	0	Hanahan D (2000)	Hanahan D	2000	...	CELL	V100	P57	4.5	10.1016/S0092-8674(00)81683-9	12
1	0			3	0	1	0	Guo WJ (2004)	Guo WJ	2004	...	NAT REV MOL CELL BIO	V5	P816	1.5	10.1038/nrm1490	3
1	0			3	0	1	0	THOMPSON CB (1995)	THOMPSON CB	1995	...	SCIENCE	V267	P1456	4.5	10.1126/science.7878464	4
1	0			3	0	1	0	Winski SL (1998)	Winski SL	1998	...	CLIN CANCER RES	V4	P3083	3.5		14
5	0			3	0	1	0	Sharma A (2020)	Sharma A	2020	...	CELL	V183	P377	1.5	10.1016/j.cell.2020.08.040	1
3	0			3	0	1	0	Roerink SF (2018)	Roerink SF	2018	...	NATURE	V556	P457	3.5	10.1038/s41586-018-0024-3	5
1	0			3	0	1	0	Shimazui T (2004)	Shimazui T	2004	...	ONCOL REP	V11	P357	1.5		3
1	0			3	0	1	0	Yona AH (2012)	Yona AH	2012	...	P NATL ACAD SCI USA	V109	P21010	1.5	10.1073/pnas.1211150109	7
3	0			3	0	1	0	Bhattacharjee S (2021)	Bhattacharjee S	2021	...	J CLIN INVEST	V131	P0	0.5	10.1172/JCI146987	21
1	0			3	0	1	0	Ding L (2010)	Ding L	2010	...	NATURE	V464	P999	0.5	10.1038/nature08989	16
1	0			3	0	1	0	Mesnil M (1996)	Mesnil M	1996	...	P NATL ACAD SCI USA	V93	P1831	3.5	10.1073/pnas.93.5.1831	4
1	0			3	0	1	0	OBrien LE (2002)	OBrien LE	2002	...	NAT REV MOL CELL BIO	V3	P531	3.5	10.1038/nrm859	3
1	0			3	0	1	0	Yamasaki H (1996)	Yamasaki H	1996	...	CARCINOGENESIS	V17	P1199	3.5	10.1093/carcin/17.6.1199	4
1	0			3	0	1	0	Oromendia AB (2012)	Oromendia AB	2012	...	GENE DEV	V26	P2696	1.5	10.1101/gad.207407.112	7
1	0			3	0	1	0	De Simone M (2016)	De Simone M	2016	...	IMMUNITY	V45	P1135	0.5	10.1016/j.immuni.2016.10.021	6
1	0			3	0	1	0	Robinson EE (2004)	Robinson EE	2004	...	MOL BIOL CELL	V15	P973	1.5	10.1091/mbc.E03-07-0528	3
2	0			3	0	1	0	Krenkel O (2017)	Krenkel O	2017	...	NAT REV IMMUNOL	V17	P306	2.5	10.1038/nri.2017.11	1
1	0			3	0	1	0	Narayanan RA (2002)	Narayanan RA	2002	...	MAMM GENOME	V13	P515	3.5	10.1007/s00335-002-2179-2	3
1	0			3	0	1	0	Kennedy SR (2012)	Kennedy SR	2012	...	MECH AGEING DEV	V133	P118	1.5	10.1016/j.mad.2011.10.009	7
1	0			3	0	1	0	Campbell K. (2015)	Campbell K.	2015	...	LAPLACIAN EIGENMAPS	V0	P0	1.5		6
1	0			3	0	1	0	Crawford A (2014)	Crawford A	2014	...	IMMUNITY	V40	P289	2.5	10.1016/j.immuni.2014.01.005	6
1	0			3	0	1	0	Goode EL (2013)	Goode EL	2013	...	PLOS ONE	V8	P0	3.5	10.1371/journal.pone.0053903	6
1	0			3	0	1	0	Henderson BR (2005)	Henderson BR	2005	...	BIOESSAYS	V27	P884	-0.5	10.1002/bies.20277	12
1	0			3	0	1	0	Tang YC (2011)	Tang YC	2011	...	CELL	V144	P499	2.5	10.1016/j.cell.2011.01.017	7
1	0			3	0	1	0	Forgues M (2003)	Forgues M	2003	...	MOL CELL BIOL	V23	P5282	1.5	10.1128/MCB.23.15.5282-5292.2003	12
1	0			3	0	1	0	Kelm JM (2003)	Kelm JM	2003	...	BIOTECHNOL BIOENG	V83	P173	2.5	10.1002/bit.10655	3
1	0			3	0	1	0	Robinson EE (2003)	Robinson EE	2003	...	J CELL SCI	V116	P377	2.5	10.1242/jcs.00231	3
1	0			3	0	1	0	Upham BL (1998)	Upham BL	1998	...	ENVIRON HEALTH PERSP	V106	P975	1.5	10.2307/3434140	4
1	0			3	0	1	0	Kelm JM (2004)	Kelm JM	2004	...	TRENDS BIOTECHNOL	V22	P195	1.5	10.1016/j.tibtech.2004.02.002	3
1	0			3	0	1	0	Wong BW (2003)	Wong BW	2003	...	BIOCHEM BIOPH RES CO	V311	P618	2.5	10.1016/j.bbrc.2003.10.032	3
1	0			3	0	1	0	Fukuda J (2004)	Fukuda J	2004	...	INT J ARTIF ORGANS	V27	P1091	1.5	10.1177/039139880402701213	3
1	0			3	0	1	0	Huang J (2009)	Huang J	2009	...	J MOL DIAGN	V11	P109	1.5	10.2353/jmoldx.2009.080143	16
2	0			3	0	1	0	Robinson DR (2017)	Robinson DR	2017	...	NATURE	V548	P297	2.5	10.1038/nature23306	0
1	0			3	0	1	0	Wong CW (2002)	Wong CW	2002	...	AM J PATHOL	V161	P749	3.5	10.1016/S0002-9440(10)64233-2	3
1	0			3	0	1	0	McConnell MJ (2013)	McConnell MJ	2013	...	SCIENCE	V342	P632	0.5	10.1126/science.1243472	7
1	0			3	0	1	0	Shimaoka M (2002)	Shimaoka M	2002	...	ANNU REV BIOPH BIOM	V31	P485	3.5	10.1146/annurev.biophys.31.101101.140922	3
2	0			3	0	1	0	Newman AM (2015)	Newman AM	2015	...	NAT METHODS	V12	P453	4.5	10.1038/NMETH.3337, 10.1038/nmeth.3337	2
2	0			3	0	1	0	Dow M (2018)	Dow M	2018	...	P NATL ACAD SCI USA	V115	PE9879	1.5	10.1073/pnas.1811029115	1
5	0			3	0	1	0	Kudo M (2018)	Kudo M	2018	...	LANCET	V391	P1163	3.5	10.1016/S0140-6736(18)30207-1	0
1	0			3	0	1	0	Ji ZC (2016)	Ji ZC	2016	...	NUCLEIC ACIDS RES	V44	P0	0.5	10.1093/nar/gkw430	6
1	0			3	0	1	0	Trosko James E. (1998)	Trosko James E.	1998	...	FRONTIERS IN BIOSCIENCE	V3	P0	1.5		4
1	0			3	0	1	0	Forgues M (2001)	Forgues M	2001	...	J BIOL CHEM	V276	P22797	3.5	10.1074/jbc.M101259200	12
1	0			3	0	1	0	Vrionis FD (1997)	Vrionis FD	1997	...	GENE THER	V4	P577	2.5	10.1038/sj.gt.3300438	4
2	0			3	0	1	0	Ciriello G (2015)	Ciriello G	2015	...	CELL	V163	P506	4.5	10.1016/j.cell.2015.09.033	0
1	0			3	0	1	0	PANDEY S (1995)	PANDEY S	1995	...	J CELL BIOCHEM	V58	P135	4.5	10.1002/jcb.240580203	4
1	0			3	0	1	0	Cannoodt R (2016)	Cannoodt R	2016	...	SCORPIUS IMPROVES TR	V0	P0	0.5		6
6	0			3	0	1	0	Hao YH (2021)	Hao YH	2021	...	CELL	V184	P3573	0.5	10.1016/j.cell.2021.04.048	21
2	0			3	0	1	0	Hoadley KA (2018)	Hoadley KA	2018	...	CELL	V173	P291	1.5	10.1016/j.cell.2018.03.022	0
1	0			3	0	1	0	Han A (2014)	Han A	2014	...	NAT BIOTECHNOL	V32	P684	2.5	10.1038/nbt.2938	6
1	0			3	0	1	0	Grisendi S (2005)	Grisendi S	2005	...	NATURE	V437	P147	-0.5	10.1038/nature03915	12
1	0			3	0	1	0	Zou YH (2012)	Zou YH	2012	...	PLOS ONE	V7	P0	1.5	10.1371/journal.pone.0030675	7
1	0			3	0	1	0	Jiang Y (2015)	Jiang Y	2015	...	CELL DEATH DIS	V6	P0	1.5	10.1038/cddis.2015.162	6
1	0			3	0	1	0	Geigl JB (2009)	Geigl JB	2009	...	NUCLEIC ACIDS RES	V37	P0	1.5	10.1093/nar/gkp526	16
1	0			3	0	1	0	WATANABE H (1995)	WATANABE H	1995	...	PROGR CELL RES	V4	P0	4.5		4
4	0			3	0	1	0	Kim HD (2018)	Kim HD	2018	...	GASTROENTEROLOGY	V155	P1936	3.5	10.1053/j.gastro.2018.08.030	1
1	0			3	0	1	0	Glinsky VV (2003)	Glinsky VV	2003	...	CANCER RES	V63	P3805	2.5		3
1	0			3	0	1	0	Heng HHQ (2006)	Heng HHQ	2006	...	J CELL PHYSIOL	V208	P461	4.5	10.1002/jcp.20685	16
1	0			3	0	1	0	Chen LP (2013)	Chen LP	2013	...	NAT REV IMMUNOL	V13	P227	3.5	10.1038/nri3405	6
1	0			3	0	1	0	Nakamura M (2002)	Nakamura M	2002	...	ACTA MED OKAYAMA	V56	P43	3.5		3
2	0			3	0	1	0	Cantelmo AR (2016)	Cantelmo AR	2016	...	CANCER CELL	V30	P968	3.5	10.1016/j.ccell.2016.10.006	8
1	0			3	0	1	0	Lampe PD (1998)	Lampe PD	1998	...	J CELL SCI	V111	P833	1.5		4
1	0			3	0	1	0	Fuhrmann C (2008)	Fuhrmann C	2008	...	NUCLEIC ACIDS RES	V36	P0	2.5	10.1093/nar/gkn101	16
1	0			3	0	1	0	Hicks J (2006)	Hicks J	2006	...	GENOME RES	V16	P1465	4.5	10.1101/gr.5460106	16
1	0			3	0	1	0	Centanni M (2019)	Centanni M	2019	...	CLIN PHARMACOKINET	V58	P835	3.5	10.1007/s40262-019-00748-2	2
1	0			3	0	1	0	Langmead B (2009)	Langmead B	2009	...	GENOME BIOL	V10	P0	1.5	10.1186/gb-2009-10-3-r25	16
1	0			3	0	1	0	Coulie PG (2014)	Coulie PG	2014	...	NAT REV CANCER	V14	P135	2.5	10.1038/nrc3670	6
1	0			3	0	1	0	Fodde R (2001)	Fodde R	2001	...	NAT CELL BIOL	V3	P433	3.5	10.1038/35070129	12
1	0			3	0	1	0	Phipps M (1997)	Phipps M	1997	...	J THEOR BIOL	V185	P475	2.5	10.1006/jtbi.1996.0302	4
1	0			3	0	1	0	Kasten MM (1998)	Kasten MM	1998	...	CELL DEATH DIFFER	V5	P132	1.5	10.1038/sj.cdd.4400323	4
1	0			3	0	1	0	WILSON MR (1998)	WILSON MR	1998	...	GAP JUNCTIONS	V0	P0	1.5		4
1	0			3	0	1	0	Wygoda MR (1997)	Wygoda MR	1997	...	CANCER RES	V57	P1699	2.5		4
1	0			3	0	1	0	Tomlinson JS (2001)	Tomlinson JS	2001	...	CANCER RES	V61	P5231	4.5		3
2	0			3	0	1	0	Xiao X (2016)	Xiao X	2016	...	CANCER DISCOV	V6	P546	3.5	10.1158/2159-8290.CD-15-1408	2
1	0			3	0	1	0	Jakab K (2004)	Jakab K	2004	...	P NATL ACAD SCI USA	V101	P2864	1.5	10.1073/pnas.0400164101	3
1	0			3	0	1	0	Iourov IY (2009)	Iourov IY	2009	...	NEUROBIOL DIS	V34	P212	4.5	10.1016/j.nbd.2009.01.003	7
3	0			2	0	1	0	Heinrich B (2022)	Heinrich B	2022	...	GUT	V71	P1161	-0.5	10.1136/gutjnl-2021-325288	2
6	0			2	0	1	0	Ziegenhain C (2017)	Ziegenhain C	2017	...	MOL CELL	V65	P631	3.5	10.1016/j.molcel.2017.01.023	5
3	0			2	0	1	0	Petitprez F (2020)	Petitprez F	2020	...	NATURE	V577	P556	1.5	10.1038/s41586-019-1906-8	23
3	0			2	0	1	0	Raven A (2017)	Raven A	2017	...	NATURE	V547	P350	2.5	10.1038/nature23015	1
3	0			2	0	1	0	Ringelhan M (2018)	Ringelhan M	2018	...	NAT IMMUNOL	V19	P222	1.5	10.1038/s41590-018-0044-z	0
1	0			2	0	1	0	Ao X (2020)	Ao X	2020	...	J MOL MED	V98	P1055	2.5	10.1007/s00109-020-01934-7	24
2	0			2	0	1	0	Gao Y (2017)	Gao Y	2017	...	GENOME RES	V27	P1312	3.5	10.1101/gr.216788.116	9
4	0			2	0	1	0	Job S (2020)	Job S	2020	...	HEPATOLOGY	V72	P965	1.5	10.1002/hep.31092	1
1	0			2	0	1	0	Agarwal S (2012)	Agarwal S	2012	...	BREAST CANCER RES	V14	P0	3.5	10.1186/bcr3318	25
4	0			2	0	1	0	Papalexi E (2018)	Papalexi E	2018	...	NAT REV IMMUNOL	V18	P35	3.5	10.1038/nri.2017.76	1
3	0			2	0	1	0	Moral JA (2020)	Moral JA	2020	...	NATURE	V579	P130	1.5	10.1038/s41586-020-2015-4	2
1	0			2	0	1	0	Das S (2013)	Das S	2013	...	JOVE-J VIS EXP	V0	P0	2.5	10.3791/50318	25
2	0			2	0	1	0	Franzen O (2019)	Franzen O	2019	...	DATABASE-OXFORD	V0	P0	1.5	10.1093/database/baz046	5
6	0			2	0	1	0	Ohlund D (2017)	Ohlund D	2017	...	J EXP MED	V214	P579	4.5	10.1084/jem.20162024	8
1	0			2	0	1	0	Aceto N (2015)	Aceto N	2015	...	TRENDS CANCER	V1	P44	2.5	10.1016/j.trecan.2015.07.006	26
1	0			2	0	1	0	Biffi G (2021)	Biffi G	2021	...	PHYSIOL REV	V101	P147	1.5	10.1152/physrev.00048.2019	27
1	0			2	0	1	0	Akama T (2018)	Akama T	2018	...	J BIOL CHEM	V293	P6603	4.5	10.1074/jbc.RA117.000456	24
3	0			2	0	1	0	Cabrita R (2020)	Cabrita R	2020	...	NATURE	V577	P561	1.5	10.1038/s41586-019-1914-8	23
4	0			2	0	1	0	Costa A (2018)	Costa A	2018	...	CANCER CELL	V33	P463	3.5	10.1016/j.ccell.2018.01.011	8
1	0			2	0	1	0	Anders S (2015)	Anders S	2015	...	BIOINFORMATICS	V31	P166	2.5	10.1093/bioinformatics/btu638	26
3	0			2	0	1	0	Font-Burgada J (2015)	Font-Burgada J	2015	...	CELL	V162	P766	4.5	10.1016/j.cell.2015.07.026	1
3	0			2	0	1	0	Sangro B (2020)	Sangro B	2020	...	J HEPATOL	V73	P1460	1.5	10.1016/j.jhep.2020.07.026	0
12	0			2	0	1	0	Qiu XJ (2017)	Qiu XJ	2017	...	NAT METHODS	V14	P979	4.5	10.1038/NMETH.4402, 10.1038/nmeth.4402	2
1	0			2	0	1	0	Chen BK (2018)	Chen BK	2018	...	J CELL COMMUN SIGNAL	V12	P423	4.5	10.1007/s12079-017-0418-2	24
3	0			2	0	1	0	Lee HO (2020)	Lee HO	2020	...	NAT GENET	V52	P594	1.5	10.1038/s41588-020-0636-z	5
1	0			2	0	1	0	Kan ZY (2013)	Kan ZY	2013	...	GENOME RES	V23	P1422	3.5	10.1101/gr.154492.113	6
1	0			2	0	1	0	Aibar S (2017)	Aibar S	2017	...	BIORXIV	V0	P0	0.5		26
1	0			2	0	1	0	Bragado Paloma (2012)	Bragado Paloma	2012	...	RECENT RESULTS CANCER RES	V195	P25	3.5	10.1007/978-3-642-28160-0_3	25
3	0			2	0	1	0	Habib N (2017)	Habib N	2017	...	NAT METHODS	V14	P955	4.5	10.1038/NMETH.4407, 10.1038/nmeth.4407	2
1	0			2	0	1	0	De S (2011)	De S	2011	...	TRENDS GENET	V27	P217	4.5	10.1016/j.tig.2011.03.002	28
3	0			2	0	1	0	Fujimoto A (2016)	Fujimoto A	2016	...	NAT GENET	V48	P500	3.5	10.1038/ng.3547	1
1	0			2	0	1	0	Carlson CA (2012)	Carlson CA	2012	...	NAT METHODS	V9	P78	3.5	10.1038/NMETH.1781, 10.1038/nmeth.1781	28
1	0			2	0	1	0	Best SA (2022)	Best SA	2022	...	CELL METAB	V34	P874	0.5	10.1016/j.cmet.2022.04.003	27
3	0			2	0	1	0	Zhang L (2018)	Zhang L	2018	...	NATURE	V564	P268	3.5	10.1038/s41586-018-0694-x	0
1	0			2	0	1	0	Chen MF (2014)	Chen MF	2014	...	PLOS ONE	V9	P0	1.5	10.1371/journal.pone.0114520	28
1	0			2	0	1	0	Bott AJ (2019)	Bott AJ	2019	...	CELL REP	V29	P1287	3.5	10.1016/j.celrep.2019.09.056	27
3	0			2	0	1	0	Helmink BA (2020)	Helmink BA	2020	...	NATURE	V577	P549	1.5	10.1038/s41586-019-1922-8	23
3	0			2	0	1	0	Galle PR (2021)	Galle PR	2021	...	LANCET ONCOL	V22	P991	0.5	10.1016/S1470-2045(21)00151-0	1
3	0			1	0	1	0	van den Brink SC (2017)	van den Brink SC	2017	...	NAT METHODS	V14	P935	3.5	10.1038/nmeth.4437	8
1	0			1	0	1	0	Boudjema K (2021)	Boudjema K	2021	...	ANN SURG	V273	P49	1.5	10.1097/SLA.0000000000003848	29
2	0			1	0	1	0	Carter L (2017)	Carter L	2017	...	NAT MED	V23	P114	3.5	10.1038/nm.4239	9
4	0			1	0	1	0	Zhang Q (2018)	Zhang Q	2018	...	NAT IMMUNOL	V19	P723	3.5	10.1038/s41590-018-0132-0	1
3	0			1	0	1	0	Bottcher JP (2018)	Bottcher JP	2018	...	CELL	V172	P1022	3.5	10.1016/j.cell.2018.01.004	0
1	0			1	0	1	0	Betge J (2016)	Betge J	2016	...	VIRCHOWS ARCH	V469	P255	2.5	10.1007/s00428-016-1970-5	1
3	0			1	0	1	0	Qiu ZX (2019)	Qiu ZX	2019	...	CANCER CELL	V36	P179	2.5	10.1016/j.ccell.2019.07.001	1
1	0			1	0	1	0	Afshar-Kharghan V (2017)	Afshar-Kharghan V	2017	...	J CLIN INVEST	V127	P780	0.5	10.1172/JCI90962	31
2	0			1	0	1	0	Lefebvre C (2016)	Lefebvre C	2016	...	PLOS MED	V13	P0	3.5	10.1371/journal.pmed.1002201	0
2	0			1	0	1	0	Feng J (2020)	Feng J	2020	...	J EXP CLIN CANC RES	V39	P0	0.5	10.1186/s13046-020-01629-4	30
3	0			1	0	1	0	Huang Y (2021)	Huang Y	2021	...	J CANCER	V12	P1284	0.5	10.7150/jca.51346	0
17	0			1	0	1	0	Bray F (2018)	Bray F	2018	...	CA-CANCER J CLIN	V68	P394	3.5	10.3322/caac.21492	0
3	0			1	0	1	0	Hornburg M (2021)	Hornburg M	2021	...	CANCER CELL	V39	P928	0.5	10.1016/j.ccell.2021.04.004	21
3	0			1	0	1	0	European Assoc Study Liver (2018)	European Assoc Study Liver	2018	...	J HEPATOL	V69	P182	3.5	10.1016/j.jhep.2018.03.019	2
1	0			1	0	1	0	Cook D (2018)	Cook D	2018	...	BMC SYST BIOL	V12	P0	4.5	10.1186/s12918-018-0605-7	29
2	0			1	0	1	0	Foroutan M (2018)	Foroutan M	2018	...	BMC BIOINFORMATICS	V19	P0	2.5	10.1186/s12859-018-2435-4	30
2	0			1	0	1	0	Dobie R (2019)	Dobie R	2019	...	CELL REP	V29	P1832	1.5	10.1016/j.celrep.2019.10.024	2
8	0			1	0	1	0	Schaum N (2018)	Schaum N	2018	...	NATURE	V562	P367	2.5	10.1038/s41586-018-0590-4	1
3	0			1	0	1	0	Chen ZH (2020)	Chen ZH	2020	...	NAT COMMUN	V11	P0	1.5	10.1038/s41467-020-18916-5	1
3	0			1	0	1	0	Thommen DS (2018)	Thommen DS	2018	...	CANCER CELL	V33	P547	3.5	10.1016/j.ccell.2018.03.012	1
1	0			1	0	1	0	Ajona D (2013)	Ajona D	2013	...	JNCI-J NATL CANCER I	V105	P1385	4.5	10.1093/jnci/djt205	31
4	0			1	0	1	0	Qiu XJ (2017)	Qiu XJ	2017	...	NAT METHODS	V14	P309	3.5	10.1038/NMETH.4150, 10.1038/nmeth.4150	5
3	0			0	0	1	0	Gulati GS (2020)	Gulati GS	2020	...	SCIENCE	V367	P405	1.5	10.1126/science.aax0249	32
2	0			0	0	1	0	Wang Y (2015)	Wang Y	2015	...	MOL CELL	V58	P598	2.5	10.1016/j.molcel.2015.05.005	33
3	0			0	0	1	0	Liu M (2020)	Liu M	2020	...	P NATL ACAD SCI USA	V117	P6103	1.5	10.1073/pnas.1912146117	34
1	0			0	0	1	0	KOOP S (1995)	KOOP S	1995	...	CANCER RES	V55	P2520	1.5		35
1	0			0	0	1	0	NAKANISHI H (1994)	NAKANISHI H	1994	...	LAB INVEST	V70	P324	2.5		36
1	0			0	0	1	0	MORRIS VL (1993)	MORRIS VL	1993	...	CLIN EXP METASTAS	V11	P377	3.5	10.1007/BF00132981	37
1	0			0	0	1	0	KOBAYASHI K (1996)	KOBAYASHI K	1996	...	IN PRESS JPN J CANC	V0	P0	0.5		38
1	0			0	0	1	0	DOOLEY TP (1993)	DOOLEY TP	1993	...	LAB ANIM SCI	V43	P48	3.5		39
2	0			0	0	1	0	Wu T (2017)	Wu T	2017	...	CANCER LETT	V387	P61	2.5	10.1016/j.canlet.2016.01.043	40
3	0			0	0	1	0	Bergen V (2020)	Bergen V	2020	...	NAT BIOTECHNOL	V38	P0	1.5	10.1038/s41587-020-0591-3	41
3	0			0	0	1	0	Siegel RL (2021)	Siegel RL	2021	...	CA-CANCER J CLIN	V71	P7	0.5		42
1	0			0	0	1	0	Bouaoun L (2016)	Bouaoun L	2016	...	HUM MUTAT	V37	P865	1.5	10.1002/humu.23035	43
4	0			0	0	1	0	Llovet JM (2018)	Llovet JM	2018	...	NAT REV CLIN ONCOL	V15	P599	3.5	10.1038/s41571-018-0073-4	44
3	0			0	0	1	0	Aguirre AJ (2017)	Aguirre AJ	2017	...	CANCER CELL	V32	P185	3.5	10.1016/j.ccell.2017.07.007	45
1	0			0	0	1	0	Anguissola S (2014)	Anguissola S	2014	...	PLOS ONE	V9	P0	4.5	10.1371/journal.pone.0108025	46
1	0			0	0	1	0	NAKANISHI H (1992)	NAKANISHI H	1992	...	VIRCHOWS ARCH A	V420	P163	4.5	10.1007/BF02358808	47
2	0			0	0	1	0	Tasic B (2016)	Tasic B	2016	...	NAT NEUROSCI	V19	P335	3.5	10.1038/nn.4216	48
1	0			0	0	1	0	NAKANISHI H (1994)	NAKANISHI H	1994	...	P JPN J CANC RES ANN	V53	P370	2.5		49
7	0			0	0	1	0	Jin SQ (2021)	Jin SQ	2021	...	NAT COMMUN	V12	P0	0.5	10.1038/s41467-021-21246-9	50
3	0			0	0	1	0	Sun YF (2018)	Sun YF	2018	...	CLIN CANCER RES	V24	P547	2.5	10.1158/1078-0432.CCR-17-1063	51
7	0			0	0	1	0	Sung H (2021)	Sung H	2021	...	CA-CANCER J CLIN	V71	P209	0.5	10.3322/caac.21660	52
4	0			0	0	1	0	Kim N (2020)	Kim N	2020	...	NAT COMMUN	V11	P0	1.5	10.1038/s41467-020-16164-1	53
1	0			0	0	1	0	KUREBAYASHI J (1993)	KUREBAYASHI J	1993	...	CANCER RES	V53	P2178	3.5		54
3	0			0	0	1	0	Wolf FA (2018)	Wolf FA	2018	...	GENOME BIOL	V19	P0	3.5	10.1186/s13059-017-1382-0	55
1	0			0	0	1	0	KRUGER A (1994)	KRUGER A	1994	...	INT J CANCER	V58	P275	2.5	10.1002/ijc.2910580222	56
1	0			0	0	1	0	Ahn SM (2014)	Ahn SM	2014	...	HEPATOLOGY	V60	P1972	3.5	10.1002/hep.27198	57
3	0			0	0	1	0	Saviano A (2020)	Saviano A	2020	...	J HEPATOL	V73	P1219	1.5	10.1016/j.jhep.2020.06.004	58
4	0			0	0	1	0	Chen BB (2018)	Chen BB	2018	...	METHODS MOL BIOL	V1711	P243	3.5	10.1007/978-1-4939-7493-1_12	59

[truncated: 1 more sheets: sheet11]
